# Supplementary material for: Electrical performance of a fully reconfigurable series-parallel photovoltaic module
Source: Nat Commun. 2023 Dec 8;14:8113. doi: 10.1038/s41467-023-43927-3 (PMC10703797; doi:10.1038/s41467-023-43927-3)
Supplement: Supplementary file 4 — Source Data [file 41467_2023_43927_MOESM4_ESM.xlsx]

## Sheet: Figure 3
REFERENCE PV MODULE				RECONFIGURABLE PV MODULE
Local time	Power (W)	Voltage (V)		Local time	Power (W)	Voltage (V)
2021-06-06 06:00:11	2.34029	30.62		2021-06-06 06:00:38	2.34398	5.03
2021-06-06 06:01:11	2.4147	31.23		2021-06-06 06:02:39	2.50425	5.25
2021-06-06 06:02:11	2.48766	31.39		2021-06-06 06:03:09	2.56025	10.45
2021-06-06 06:03:11	2.5584	31.43		2021-06-06 06:03:39	2.5812	5.4
2021-06-06 06:04:11	2.63835	31.73		2021-06-06 06:05:40	2.756	5.3
2021-06-06 06:05:11	2.71449	32.09		2021-06-06 06:08:10	2.96751	10.87
2021-06-06 06:06:11	2.78114	31.85		2021-06-06 06:08:41	3.02116	16.07
2021-06-06 06:07:11	2.85383	32.5		2021-06-06 06:12:43	3.3578	16.3
2021-06-06 06:08:11	2.92503	32.66		2021-06-06 06:13:13	3.3978	16.18
2021-06-06 06:09:11	2.99479	32.73		2021-06-06 06:14:13	3.44772	10.98
2021-06-06 06:10:11	3.06637	32.5		2021-06-06 06:14:43	3.49334	11.02
2021-06-06 06:11:11	3.13027	33.1		2021-06-06 06:15:13	3.53245	16.43
2021-06-06 06:12:11	3.20702	32.44		2021-06-06 06:16:14	3.58853	11.11
2021-06-06 06:13:11	3.29289	33.41		2021-06-06 06:16:44	3.61767	11.27
2021-06-06 06:14:11	3.36942	33.56		2021-06-06 06:17:14	3.66513	16.89
2021-06-06 06:15:11	3.43375	33.5		2021-06-06 06:17:44	3.69525	11.37
2021-06-06 06:16:11	3.50258	32.95		2021-06-06 06:18:14	3.7196	10.94
2021-06-06 06:17:11	3.56568	33.83		2021-06-06 06:19:14	3.78422	11.33
2021-06-06 06:18:11	3.64354	34.02		2021-06-06 06:19:44	3.8081	5.65
2021-06-06 06:19:11	3.71623	33.54		2021-06-06 06:20:15	3.8475	11.25
2021-06-06 06:20:11	3.79073	34.12		2021-06-06 06:20:45	3.89596	11.26
2021-06-06 06:21:11	3.86913	33.47		2021-06-06 06:21:15	3.90888	10.98
2021-06-06 06:22:11	3.9449	33.92		2021-06-06 06:21:45	3.9468	11.44
2021-06-06 06:23:11	4.02416	34.19		2021-06-06 06:22:15	3.98475	17.25
2021-06-06 06:24:11	4.0991	34.65		2021-06-06 06:22:45	4.0128	11.4
2021-06-06 06:25:11	4.16373	34.64		2021-06-06 06:23:16	4.04481	11.33
2021-06-06 06:26:11	4.22261	34.84		2021-06-06 06:23:46	4.09619	11.41
2021-06-06 06:27:11	4.28422	34.11		2021-06-06 06:24:16	4.13766	11.43
2021-06-06 06:28:11	4.36176	34.95		2021-06-06 06:24:46	4.16724	17.22
2021-06-06 06:29:11	4.42181	34.79		2021-06-06 06:25:17	4.20291	11.39
2021-06-06 06:30:11	4.48195	34.69		2021-06-06 06:25:47	4.23111	17.13
2021-06-06 06:31:11	4.55026	35.11		2021-06-06 06:26:17	4.2601	11.3
2021-06-06 06:32:11	4.6025	35.08		2021-06-06 06:26:47	4.27875	11.41
2021-06-06 06:33:11	4.67016	35.38		2021-06-06 06:27:17	4.32991	17.53
2021-06-06 06:34:11	4.73542	35.26		2021-06-06 06:27:47	4.3586	11.78
2021-06-06 06:35:11	4.80325	35.37		2021-06-06 06:28:17	4.40232	17.68
2021-06-06 06:36:11	4.87493	35.3		2021-06-06 06:28:47	4.42738	11.59
2021-06-06 06:37:11	4.93346	35.34		2021-06-06 06:29:17	4.44353	17.29
2021-06-06 06:38:11	4.98717	35.37		2021-06-06 06:29:48	4.47374	11.59
2021-06-06 06:39:11	5.05655	35.41		2021-06-06 06:30:18	4.5144	11.4
2021-06-06 06:40:11	5.10707	35.94		2021-06-06 06:30:48	4.53915	11.55
2021-06-06 06:41:11	5.17823	35.25		2021-06-06 06:31:18	4.60062	10.98
2021-06-06 06:42:11	5.238	36		2021-06-06 06:31:49	4.60152	11.62
2021-06-06 06:43:11	5.30762	35.55		2021-06-06 06:32:19	4.63908	11.54
2021-06-06 06:44:11	5.36944	35.94		2021-06-06 06:32:49	4.664	17.6
2021-06-06 06:45:11	5.41739	36.14		2021-06-06 06:33:19	4.70038	11.81
2021-06-06 06:46:11	5.48489	36.18		2021-06-06 06:33:49	4.73824	17.42
2021-06-06 06:47:12	5.5334	36.38		2021-06-06 06:34:19	4.76	17.5
2021-06-06 06:48:11	5.58849	36.55		2021-06-06 06:34:49	4.79757	11.73
2021-06-06 06:49:11	5.65616	36.8		2021-06-06 06:35:19	4.8278	11.95
2021-06-06 06:50:11	5.73521	36.53		2021-06-06 06:35:50	4.8714	17.65
2021-06-06 06:51:11	5.81701	36.77		2021-06-06 06:36:20	4.8852	11.8
2021-06-06 06:52:11	5.89516	35.99		2021-06-06 06:36:50	4.91782	17.69
2021-06-06 06:53:11	5.97094	36.1		2021-06-06 06:37:20	4.95012	11.62
2021-06-06 06:54:11	6.04778	37.24		2021-06-06 06:37:50	4.97904	18.04
2021-06-06 06:55:11	6.1222	36.42		2021-06-06 06:38:20	5.00764	11.98
2021-06-06 06:56:11	6.1887	36.49		2021-06-06 06:38:50	5.04933	11.77
2021-06-06 06:57:11	6.27499	36.89		2021-06-06 06:39:21	5.07276	11.88
2021-06-06 06:58:11	6.34538	37.26		2021-06-06 06:39:51	5.09922	11.97
2021-06-06 06:59:11	6.41407	36.99		2021-06-06 06:40:21	5.11776	17.77
2021-06-06 07:00:11	6.49513	36.51		2021-06-06 06:40:52	5.1557	11.99
2021-06-06 07:01:11	6.57431	37.74		2021-06-06 06:41:22	5.18592	11.84
2021-06-06 07:02:11	6.66067	36.84		2021-06-06 06:41:52	5.20217	12.07
2021-06-06 07:03:11	6.74338	36.95		2021-06-06 06:42:22	5.23584	12.12
2021-06-06 07:04:11	6.82407	37.29		2021-06-06 06:42:52	5.28804	11.91
2021-06-06 07:05:11	6.93595	37.23		2021-06-06 06:43:22	5.304	17.68
2021-06-06 07:06:12	7.08568	37.55		2021-06-06 06:43:52	5.33555	11.99
2021-06-06 07:07:11	7.23637	38.43		2021-06-06 06:44:22	5.37303	17.97
2021-06-06 07:08:11	7.41677	38.29		2021-06-06 06:44:53	5.37948	17.58
2021-06-06 07:09:11	7.60695	38.99		2021-06-06 06:45:23	5.4264	11.9
2021-06-06 07:10:11	7.79979	38.96		2021-06-06 06:45:53	5.463	18.21
2021-06-06 07:11:11	7.99468	38.51		2021-06-06 06:46:23	5.50188	17.98
2021-06-06 07:12:11	8.20169	39.66		2021-06-06 06:46:53	5.5242	17.82
2021-06-06 07:13:11	8.4059	39.52		2021-06-06 06:47:23	5.55016	18.02
2021-06-06 07:14:11	8.6131	39.71		2021-06-06 06:47:53	5.57978	17.77
2021-06-06 07:15:11	8.80818	39.82		2021-06-06 06:48:23	5.61522	17.94
2021-06-06 07:16:12	9.02695	40.92		2021-06-06 06:48:54	5.63115	12.11
2021-06-06 07:17:11	9.21103	41.66		2021-06-06 06:49:24	5.68695	12.23
2021-06-06 07:18:11	9.39945	42.15		2021-06-06 06:49:54	5.7148	18.2
2021-06-06 07:19:11	9.61757	42.09		2021-06-06 06:50:24	5.76693	12.09
2021-06-06 07:20:11	9.77983	42.1		2021-06-06 06:50:54	5.798	17.84
2021-06-06 07:21:11	9.98228	43.12		2021-06-06 06:51:24	5.8336	18.23
2021-06-06 07:22:11	10.1257	42.96		2021-06-06 06:51:54	5.87328	12.16
2021-06-06 07:23:12	10.2734	43.22		2021-06-06 06:52:25	5.89875	18.15
2021-06-06 07:24:11	10.4702	44.29		2021-06-06 06:52:55	5.94788	12.34
2021-06-06 07:25:11	10.5891	45.06		2021-06-06 06:53:25	5.99912	18.29
2021-06-06 07:26:11	10.7867	44.87		2021-06-06 06:53:56	6.0357	18.29
2021-06-06 07:27:11	10.9169	44.65		2021-06-06 06:54:26	6.08	12.16
2021-06-06 07:28:11	11.0945	45.94		2021-06-06 06:54:56	6.1083	12.34
2021-06-06 07:29:11	11.2502	46.24		2021-06-06 06:55:26	6.13156	12.07
2021-06-06 07:30:11	11.4352	46.24		2021-06-06 06:55:56	6.1698	18.2
2021-06-06 07:31:11	11.608	46.21		2021-06-06 06:56:26	6.20576	18.04
2021-06-06 07:32:11	11.7253	46.09		2021-06-06 06:56:57	6.25968	18.63
2021-06-06 07:33:11	11.8446	46.07		2021-06-06 06:57:27	6.30527	18.71
2021-06-06 07:34:12	12.0887	47.24		2021-06-06 06:57:57	6.33555	12.35
2021-06-06 07:35:11	12.2461	46.92		2021-06-06 06:58:27	6.36265	18.55
2021-06-06 07:36:12	12.3235	46.68		2021-06-06 06:58:57	6.38514	18.67
2021-06-06 07:37:11	12.4456	46.7		2021-06-06 06:59:27	6.43584	12.57
2021-06-06 07:38:11	12.6792	48.1		2021-06-06 06:59:57	6.45183	18.81
2021-06-06 07:39:11	12.8258	48.29		2021-06-06 07:00:27	6.498	19
2021-06-06 07:40:11	13.036	48.05		2021-06-06 07:00:58	6.54016	18.58
2021-06-06 07:41:12	13.1486	47.97		2021-06-06 07:01:28	6.58912	18.88
2021-06-06 07:42:11	13.2164	47.73		2021-06-06 07:01:58	6.63306	18.58
2021-06-06 07:43:12	13.3462	47.87		2021-06-06 07:02:28	6.6621	12.57
2021-06-06 07:44:11	13.54	48.74		2021-06-06 07:02:58	6.71962	12.49
2021-06-06 07:45:11	13.6397	48.54		2021-06-06 07:03:28	6.73322	12.22
2021-06-06 07:46:11	13.7436	48.41		2021-06-06 07:03:58	6.768	18.8
2021-06-06 07:47:11	13.9445	48.74		2021-06-06 07:04:29	6.80664	18.96
2021-06-06 07:48:12	14.1815	49.02		2021-06-06 07:04:59	6.8629	18.7
2021-06-06 07:49:11	14.4824	49.26		2021-06-06 07:05:29	6.93135	18.99
2021-06-06 07:50:11	14.7808	49.7		2021-06-06 07:05:59	7.02377	12.61
2021-06-06 07:51:11	15.1283	50.21		2021-06-06 07:06:29	7.09764	12.54
2021-06-06 07:52:14	15.476	49.46		2021-06-06 07:06:59	7.18388	12.76
2021-06-06 07:53:11	15.772	49.66		2021-06-06 07:07:29	7.27182	12.78
2021-06-06 07:54:12	16.0893	50.06		2021-06-06 07:07:59	7.36252	12.76
2021-06-06 07:55:11	16.2902	49.97		2021-06-06 07:08:30	7.45423	12.83
2021-06-06 07:56:11	16.579	50.27		2021-06-06 07:09:00	7.55984	12.77
2021-06-06 07:57:11	16.97	51.13		2021-06-06 07:09:30	7.65936	12.96
2021-06-06 07:58:11	17.2414	51.59		2021-06-06 07:10:01	7.752	12.92
2021-06-06 07:59:11	17.4895	51.79		2021-06-06 07:10:31	7.8568	12.88
2021-06-06 08:00:11	17.6327	52.06		2021-06-06 07:11:01	7.96034	12.86
2021-06-06 08:01:11	17.772	52.24		2021-06-06 07:11:31	8.1144	19.32
2021-06-06 08:02:11	18.1515	51.29		2021-06-06 07:12:01	8.1648	12.96
2021-06-06 08:03:11	18.4681	51.63		2021-06-06 07:12:31	8.26866	12.94
2021-06-06 08:04:11	18.7952	52.18		2021-06-06 07:13:01	8.38125	13.41
2021-06-06 08:05:11	19.0893	52.4		2021-06-06 07:13:32	8.4693	12.95
2021-06-06 08:06:11	19.2019	52.68		2021-06-06 07:14:02	8.57329	13.21
2021-06-06 08:07:11	19.459	51.37		2021-06-06 07:14:32	8.69166	13.29
2021-06-06 08:08:11	19.8731	52.84		2021-06-06 07:15:02	8.79681	13.11
2021-06-06 08:09:11	20.0711	53		2021-06-06 07:15:32	8.8998	13.65
2021-06-06 08:10:11	20.3835	51.84		2021-06-06 07:16:03	9.03749	13.31
2021-06-06 08:11:11	20.8506	52.56		2021-06-06 07:16:33	9.14607	13.59
2021-06-06 08:12:11	21.1112	52.95		2021-06-06 07:17:03	9.28188	13.57
2021-06-06 08:13:11	21.1946	51.77		2021-06-06 07:17:33	9.3366	14.04
2021-06-06 08:14:11	21.5582	51.96		2021-06-06 07:18:03	9.4659	13.9
2021-06-06 08:15:11	21.8465	52.09		2021-06-06 07:18:33	9.7666	20.78
2021-06-06 08:16:11	22.116	52.05		2021-06-06 07:19:03	9.88455	20.55
2021-06-06 08:17:11	22.6227	52.66		2021-06-06 07:19:33	9.93922	13.94
2021-06-06 08:18:11	22.7697	52.26		2021-06-06 07:20:03	9.98865	13.59
2021-06-06 08:19:11	23.0495	52.16		2021-06-06 07:20:34	10.1981	13.97
2021-06-06 08:20:11	23.3989	53.41		2021-06-06 07:21:04	10.2451	13.92
2021-06-06 08:21:11	23.8496	53.2		2021-06-06 07:21:34	10.4365	14.18
2021-06-06 08:22:11	24.262	53.02		2021-06-06 07:22:04	10.5571	14.02
2021-06-06 08:23:11	24.4736	52.35		2021-06-06 07:22:34	10.5968	13.98
2021-06-06 08:24:11	24.7952	52.41		2021-06-06 07:23:04	10.8006	14.23
2021-06-06 08:25:11	24.886	52.15		2021-06-06 07:23:34	10.8298	13.92
2021-06-06 08:26:11	25.2306	52.85		2021-06-06 07:24:05	11.0362	14.37
2021-06-06 08:27:11	25.2516	52.52		2021-06-06 07:24:35	11.0607	14.09
2021-06-06 08:28:11	25.535	53.51		2021-06-06 07:25:05	11.2632	14.44
2021-06-06 08:29:11	25.4144	52.52		2021-06-06 07:25:35	11.3681	14.39
2021-06-06 08:30:11	25.5366	54		2021-06-06 07:26:05	11.4866	14.54
2021-06-06 08:31:11	25.8545	53.83		2021-06-06 07:26:35	11.592	14.4
2021-06-06 08:32:11	25.7251	53.14		2021-06-06 07:27:05	11.8644	7.23
2021-06-06 08:33:11	25.8094	54.21		2021-06-06 07:27:35	11.7765	14.24
2021-06-06 08:34:11	25.697	53.06		2021-06-06 07:28:05	11.952	14.94
2021-06-06 08:35:11	25.8786	53.38		2021-06-06 07:28:35	12.0834	14.79
2021-06-06 08:36:11	25.9114	53.25		2021-06-06 07:29:05	12.1935	14.78
2021-06-06 08:37:11	25.8871	53.2		2021-06-06 07:29:35	12.2242	14.57
2021-06-06 08:38:11	25.8835	53.39		2021-06-06 07:30:05	12.4088	14.79
2021-06-06 08:39:11	25.7962	53.21		2021-06-06 07:30:36	12.5123	14.79
2021-06-06 08:40:11	25.8496	53.53		2021-06-06 07:31:06	12.6308	14.93
2021-06-06 08:41:11	25.9115	53.87		2021-06-06 07:31:36	12.675	14.79
2021-06-06 08:42:11	25.8225	55		2021-06-06 07:32:07	12.8571	15.02
2021-06-06 08:43:11	26.0023	54.07		2021-06-06 07:32:37	12.9557	15.26
2021-06-06 08:44:11	25.8502	53.52		2021-06-06 07:33:07	13.0759	15.24
2021-06-06 08:45:11	26.1514	54.94		2021-06-06 07:33:37	13.0662	15.3
2021-06-06 08:46:11	26.191	54.69		2021-06-06 07:34:07	13.2851	15.52
2021-06-06 08:47:11	26.0756	54.54		2021-06-06 07:34:37	13.3873	15.37
2021-06-06 08:48:11	26.1657	54.97		2021-06-06 07:35:07	13.4956	15.53
2021-06-06 08:49:11	25.9537	53.79		2021-06-06 07:35:37	13.577	15.57
2021-06-06 08:50:11	26.1304	54.19		2021-06-06 07:36:07	13.673	15.68
2021-06-06 08:51:11	26.0198	53.86		2021-06-06 07:36:38	13.7532	15.7
2021-06-06 08:52:11	25.8388	53.73		2021-06-06 07:37:08	13.8391	15.78
2021-06-06 08:53:11	26.0782	54.89		2021-06-06 07:37:38	13.9259	15.7
2021-06-06 08:54:11	26.0185	54.07		2021-06-06 07:38:09	14.0165	15.82
2021-06-06 08:55:11	25.9835	53.93		2021-06-06 07:38:39	14.1128	14.95
2021-06-06 08:56:11	25.8127	53.81		2021-06-06 07:39:09	14.2124	14.82
2021-06-06 08:57:11	25.7529	53.82		2021-06-06 07:39:39	15.2513	7.73
2021-06-06 08:58:11	25.6975	53.57		2021-06-06 07:40:09	14.3981	15.22
2021-06-06 08:59:11	25.7582	53.73		2021-06-06 07:40:39	15.4865	7.79
2021-06-06 09:00:11	25.8366	53.86		2021-06-06 07:41:10	15.6024	7.92
2021-06-06 09:01:11	25.9058	54.92		2021-06-06 07:41:40	15.7172	7.95
2021-06-06 09:02:11	26.017	54.27		2021-06-06 07:42:10	14.7429	15.09
2021-06-06 09:03:11	26.1321	54.51		2021-06-06 07:42:40	15.9398	7.95
2021-06-06 09:04:11	25.9704	53.97		2021-06-06 07:43:11	16.0454	7.85
2021-06-06 09:05:11	26.0245	54.15		2021-06-06 07:43:41	16.1613	7.93
2021-06-06 09:06:11	26.1295	54.02		2021-06-06 07:44:11	16.2691	7.94
2021-06-06 09:07:11	25.9616	53.84		2021-06-06 07:44:41	16.3706	7.92
2021-06-06 09:08:11	25.9537	53.79		2021-06-06 07:45:11	16.4724	7.95
2021-06-06 09:09:11	25.9327	53.58		2021-06-06 07:45:42	16.5766	7.92
2021-06-06 09:10:11	26.0424	53.84		2021-06-06 07:46:12	16.6816	8.09
2021-06-06 09:11:11	26.0941	53.78		2021-06-06 07:46:42	16.8222	7.95
2021-06-06 09:12:11	26.068	53.66		2021-06-06 07:47:12	16.9096	7.98
2021-06-06 09:13:11	26.2314	54.82		2021-06-06 07:47:42	17.016	8
2021-06-06 09:14:11	26.2595	54.81		2021-06-06 07:48:12	17.1227	8.02
2021-06-06 09:15:11	26.4845	54.72		2021-06-06 07:48:43	17.2698	8.07
2021-06-06 09:16:11	26.5038	54.76		2021-06-06 07:49:13	17.3793	8.02
2021-06-06 09:17:11	26.6058	54.52		2021-06-06 07:49:43	17.5014	8.11
2021-06-06 09:18:11	26.6476	54.03		2021-06-06 07:50:13	17.6013	8.1
2021-06-06 09:19:11	26.5661	54.04		2021-06-06 07:50:43	17.699	8.13
2021-06-06 09:20:11	26.819	53.94		2021-06-06 07:51:14	17.8406	8.08
2021-06-06 09:21:11	26.8985	54.1		2021-06-06 07:51:44	17.9715	8.18
2021-06-06 09:22:11	27.0293	53.94		2021-06-06 07:52:14	18.0538	8.24
2021-06-06 09:23:11	27.167	54.01		2021-06-06 07:52:45	18.1774	8.24
2021-06-06 09:24:11	27.4483	54.31		2021-06-06 07:53:15	18.3024	8.2
2021-06-06 09:25:11	27.7488	54.57		2021-06-06 07:53:45	18.4246	8.24
2021-06-06 09:26:11	27.8839	54.61		2021-06-06 07:54:15	18.5527	8.13
2021-06-06 09:27:11	27.8214	54.36		2021-06-06 07:54:45	18.7077	8.18
2021-06-06 09:28:11	28.0602	54.56		2021-06-06 07:55:16	18.8584	8.21
2021-06-06 09:29:11	28.1923	54.52		2021-06-06 07:55:46	18.9815	8.21
2021-06-06 09:30:11	28.1555	54.26		2021-06-06 07:56:16	19.1333	8.29
2021-06-06 09:31:11	28.3491	54.06		2021-06-06 07:56:46	19.2958	8.31
2021-06-06 09:32:11	29.0769	15.95		2021-06-06 07:57:17	19.4122	8.31
2021-06-06 09:33:11	30.9213	15.98		2021-06-06 07:57:47	19.5439	8.37
2021-06-06 09:34:11	32.5602	15.76		2021-06-06 07:58:17	19.723	8.28
2021-06-06 09:35:11	33.8413	15.66		2021-06-06 07:58:47	19.8653	8.26
2021-06-06 09:36:11	35.4119	15.43		2021-06-06 07:59:17	20.0269	8.39
2021-06-06 09:37:11	36.7396	15.27		2021-06-06 07:59:48	20.1827	8.42
2021-06-06 09:38:11	37.8266	14.73		2021-06-06 08:00:18	20.3793	8.39
2021-06-06 09:39:11	39.249	14.7		2021-06-06 08:00:48	20.5744	8.35
2021-06-06 09:40:11	40.049	14.5		2021-06-06 08:01:18	20.7251	8.32
2021-06-06 09:41:11	40.4808	14.36		2021-06-06 08:01:48	20.9582	8.39
2021-06-06 09:42:11	41.0363	14.17		2021-06-06 08:02:18	21.1512	8.4
2021-06-06 09:43:11	41.4443	14.14		2021-06-06 08:02:49	21.3026	8.44
2021-06-06 09:44:11	41.9251	14.14		2021-06-06 08:03:19	21.5717	8.41
2021-06-06 09:45:11	42.2259	14.08		2021-06-06 08:03:49	21.7578	8.43
2021-06-06 09:46:11	42.5762	14.23		2021-06-06 08:04:19	21.9778	8.44
2021-06-06 09:47:11	42.7679	13.94		2021-06-06 08:04:49	22.2636	8.43
2021-06-06 09:48:11	42.9745	14.09		2021-06-06 08:05:19	22.5151	8.42
2021-06-06 09:49:11	43.1766	14.11		2021-06-06 08:05:49	22.7773	8.48
2021-06-06 09:50:11	43.2345	14.06		2021-06-06 08:06:20	23.0708	8.42
2021-06-06 09:51:11	43.7257	13.89		2021-06-06 08:06:50	23.4958	8.47
2021-06-06 09:52:11	43.842	14.17		2021-06-06 08:07:20	24.001	8.46
2021-06-06 09:53:11	44.1298	14.24		2021-06-06 08:07:50	24.6201	8.42
2021-06-06 09:54:11	44.3253	13.93		2021-06-06 08:08:20	25.1518	8.37
2021-06-06 09:55:11	44.4267	13.78		2021-06-06 08:08:50	25.5709	8.47
2021-06-06 09:56:11	44.4406	13.81		2021-06-06 08:09:20	25.7768	8.51
2021-06-06 09:57:11	44.785	13.93		2021-06-06 08:09:50	25.908	8.5
2021-06-06 09:58:11	45.0262	13.94		2021-06-06 08:10:21	26.1053	8.52
2021-06-06 09:59:11	45.2512	13.75		2021-06-06 08:10:51	26.298	8.53
2021-06-06 10:00:11	45.2862	13.96		2021-06-06 08:11:21	26.4452	8.55
2021-06-06 10:01:11	45.452	13.87		2021-06-06 08:11:51	26.6165	8.52
2021-06-06 10:02:11	45.7091	13.71		2021-06-06 08:12:22	26.7671	8.53
2021-06-06 10:03:11	45.9234	25.04		2021-06-06 08:12:52	26.9171	8.51
2021-06-06 10:04:11	45.1232	23.6		2021-06-06 08:13:22	27.0998	8.53
2021-06-06 10:05:11	47.2583	23.43		2021-06-06 08:13:52	27.296	8.53
2021-06-06 10:06:11	48.333	24.46		2021-06-06 08:14:22	27.4362	8.51
2021-06-06 10:07:11	50.7544	24.65		2021-06-06 08:14:53	27.543	8.48
2021-06-06 10:08:11	53.3965	24.02		2021-06-06 08:15:23	27.7256	8.51
2021-06-06 10:09:11	56.2685	24.69		2021-06-06 08:15:53	27.9056	8.56
2021-06-06 10:10:11	59.3157	24.26		2021-06-06 08:16:24	27.9724	8.51
2021-06-06 10:11:11	61.0334	24.21		2021-06-06 08:16:54	28.1752	8.59
2021-06-06 10:12:11	64.5153	23.93		2021-06-06 08:17:24	28.3067	8.47
2021-06-06 10:13:11	66.5572	23.83		2021-06-06 08:17:54	28.4031	8.55
2021-06-06 10:14:11	68.8959	23.7		2021-06-06 08:18:24	28.5079	8.52
2021-06-06 10:15:11	70.7636	23.58		2021-06-06 08:18:54	28.6028	8.49
2021-06-06 10:16:11	72.5405	23.37		2021-06-06 08:19:24	28.7087	8.58
2021-06-06 10:17:11	73.9011	23.32		2021-06-06 08:19:54	28.8466	8.57
2021-06-06 10:18:11	75.4481	22.87		2021-06-06 08:20:25	28.917	8.5
2021-06-06 10:19:11	76.5339	22.67		2021-06-06 08:20:55	29.0016	8.55
2021-06-06 10:20:11	77.7872	22.43		2021-06-06 08:21:25	29.0445	8.54
2021-06-06 10:21:11	79.079	22.12		2021-06-06 08:21:55	29.1299	8.54
2021-06-06 10:22:11	80.0906	22.51		2021-06-06 08:22:25	29.1879	8.61
2021-06-06 10:23:11	81.2951	22.23		2021-06-06 08:22:55	29.241	8.56
2021-06-06 10:24:11	82.0121	22.07		2021-06-06 08:23:26	29.3437	8.56
2021-06-06 10:25:11	82.4095	21.97		2021-06-06 08:23:56	29.3862	8.6
2021-06-06 10:26:11	82.9684	22.19		2021-06-06 08:24:26	29.4551	8.59
2021-06-06 10:27:11	83.4171	21.9		2021-06-06 08:24:56	29.3942	8.62
2021-06-06 10:28:11	83.4997	21.87		2021-06-06 08:25:26	29.384	8.65
2021-06-06 10:29:11	83.8879	21.88		2021-06-06 08:25:56	29.4273	8.65
2021-06-06 10:30:11	83.97	21.93		2021-06-06 08:26:27	29.4892	8.56
2021-06-06 10:31:11	84.5648	22.12		2021-06-06 08:26:57	29.5152	8.58
2021-06-06 10:32:11	84.9889	21.91		2021-06-06 08:27:27	29.6009	8.63
2021-06-06 10:33:11	85.1125	22.24		2021-06-06 08:27:57	29.6352	8.64
2021-06-06 10:34:11	85.5376	22.16		2021-06-06 08:28:27	29.5836	8.57
2021-06-06 10:35:11	85.551	21.73		2021-06-06 08:28:57	29.6008	8.57
2021-06-06 10:36:11	86.2214	21.68		2021-06-06 08:29:27	29.6356	8.61
2021-06-06 10:37:11	86.8695	21.75		2021-06-06 08:29:58	29.6528	8.61
2021-06-06 10:38:11	86.9711	21.77		2021-06-06 08:30:28	29.6959	8.61
2021-06-06 10:39:11	87.6544	21.81		2021-06-06 08:30:58	29.7366	8.7
2021-06-06 10:40:11	87.8387	21.78		2021-06-06 08:31:28	29.6872	8.6
2021-06-06 10:41:11	87.9227	21.79		2021-06-06 08:31:58	29.6286	8.74
2021-06-06 10:42:11	88.1536	21.67		2021-06-06 08:32:28	29.6937	8.69
2021-06-06 10:43:11	88.4802	22.01		2021-06-06 08:32:59	29.7214	8.65
2021-06-06 10:44:11	88.8797	22.06		2021-06-06 08:33:29	29.6269	8.62
2021-06-06 10:45:11	89.2061	21.61		2021-06-06 08:33:59	29.6601	8.67
2021-06-06 10:46:11	89.4972	21.55		2021-06-06 08:34:29	29.6947	8.67
2021-06-06 10:47:11	89.6189	22.15		2021-06-06 08:34:59	29.6873	8.62
2021-06-06 10:48:11	89.9108	22.01		2021-06-06 08:35:29	29.755	8.68
2021-06-06 10:49:11	90.0706	21.83		2021-06-06 08:35:59	29.8154	8.69
2021-06-06 10:50:11	90.0747	21.9		2021-06-06 08:36:30	29.8871	8.78
2021-06-06 10:51:11	90.2107	21.53		2021-06-06 08:37:00	30.0818	8.76
2021-06-06 10:52:11	90.2789	21.66		2021-06-06 08:37:30	30.2325	8.7
2021-06-06 10:53:11	90.0979	21.57		2021-06-06 08:38:00	30.4764	8.72
2021-06-06 10:54:11	90.6054	21.44		2021-06-06 08:38:30	30.7563	8.75
2021-06-06 10:55:11	90.4792	21.4		2021-06-06 08:39:00	31.0233	8.69
2021-06-06 10:56:11	90.7798	21.37		2021-06-06 08:39:30	31.3361	8.69
2021-06-06 10:57:11	91.6747	21.53		2021-06-06 08:40:00	31.583	8.66
2021-06-06 10:58:11	92.4244	21.64		2021-06-06 08:40:31	31.92	8.75
2021-06-06 10:59:11	92.7727	21.56		2021-06-06 08:41:01	32.209	8.67
2021-06-06 11:00:11	92.9882	21.58		2021-06-06 08:41:31	32.5588	8.75
2021-06-06 11:01:11	92.9862	21.46		2021-06-06 08:42:01	32.9412	8.71
2021-06-06 11:02:11	93.1782	21.44		2021-06-06 08:42:31	33.2631	8.66
2021-06-06 11:03:11	93.0496	21.7		2021-06-06 08:43:01	33.5894	8.72
2021-06-06 11:04:11	92.6216	21.57		2021-06-06 08:43:32	33.8717	8.61
2021-06-06 11:05:11	92.428	21.45		2021-06-06 08:44:02	34.1796	8.59
2021-06-06 11:06:11	92.3889	20.86		2021-06-06 08:44:32	34.5361	8.66
2021-06-06 11:07:11	92.2887	21.25		2021-06-06 08:45:02	34.8669	8.55
2021-06-06 11:08:11	92.2165	21.17		2021-06-06 08:45:33	35.174	8.6
2021-06-06 11:09:11	91.9831	20.91		2021-06-06 08:46:03	35.3846	8.51
2021-06-06 11:10:11	92.8575	20.98		2021-06-06 08:46:33	35.5326	8.56
2021-06-06 11:11:11	93.9834	21.22		2021-06-06 08:47:03	35.7603	8.47
2021-06-06 11:12:11	94.7122	21.16		2021-06-06 08:47:33	36.176	8.51
2021-06-06 11:13:11	95.4151	21.36		2021-06-06 08:48:03	36.3035	8.39
2021-06-06 11:14:11	96.0024	21.72		2021-06-06 08:48:33	36.4237	8.41
2021-06-06 11:15:11	96.8223	21.54		2021-06-06 08:49:03	36.4589	8.23
2021-06-06 11:16:11	97.3401	21.45		2021-06-06 08:49:34	36.7769	8.33
2021-06-06 11:17:11	97.5091	21.78		2021-06-06 08:50:04	36.874	8.24
2021-06-06 11:18:11	97.1884	21.66		2021-06-06 08:50:34	36.8798	8.31
2021-06-06 11:19:11	96.8636	21.43		2021-06-06 08:51:04	36.9765	8.25
2021-06-06 11:20:11	96.6329	21.03		2021-06-06 08:51:34	36.9222	8.26
2021-06-06 11:21:11	96.3812	21.22		2021-06-06 08:52:05	36.9894	8.24
2021-06-06 11:22:11	96.2487	20.91		2021-06-06 08:52:35	37.1085	8.25
2021-06-06 11:23:11	96.2405	21.11		2021-06-06 08:53:05	37.2984	8.23
2021-06-06 11:24:10	96.4593	21.35		2021-06-06 08:53:35	37.3334	8.3
2021-06-06 11:25:11	97.0062	21.25		2021-06-06 08:54:06	37.4508	8.26
2021-06-06 11:26:11	97.2671	21.09		2021-06-06 08:54:36	37.5314	8.2
2021-06-06 11:27:11	97.2375	21.31		2021-06-06 08:55:06	37.6167	8.19
2021-06-06 11:28:11	97.7985	21.1		2021-06-06 08:55:36	37.5314	8.2
2021-06-06 11:29:11	97.587	20.91		2021-06-06 08:56:06	37.6606	8.12
2021-06-06 11:30:11	97.7484	20.67		2021-06-06 08:56:36	37.7507	8.18
2021-06-06 11:31:11	98.4835	21.03		2021-06-06 08:57:07	37.8063	8.08
2021-06-06 11:32:11	98.518	43.4		2021-06-06 08:57:37	37.8816	8.18
2021-06-06 11:33:11	98.1946	20.56		2021-06-06 08:58:07	37.9578	8.2
2021-06-06 11:34:11	99.0342	33.3		2021-06-06 08:58:37	38.0538	8.1
2021-06-06 11:35:11	98.4801	20.98		2021-06-06 08:59:07	38.1065	8.07
2021-06-06 11:36:11	100.982	33.46		2021-06-06 08:59:37	38.201	8.14
2021-06-06 11:37:11	103.061	33.31		2021-06-06 09:00:07	38.3653	8.21
2021-06-06 11:38:11	104.456	33.33		2021-06-06 09:00:37	38.4725	8.17
2021-06-06 11:39:11	104.536	33.26		2021-06-06 09:01:07	38.6155	8.06
2021-06-06 11:40:11	106.628	32.92		2021-06-06 09:01:37	38.7468	8.23
2021-06-06 11:41:11	106.432	32.89		2021-06-06 09:02:08	39.0183	8.08
2021-06-06 11:42:11	109.123	32.4		2021-06-06 09:02:38	39.0978	8.12
2021-06-06 11:43:11	109.095	32.43		2021-06-06 09:03:08	39.2524	8.11
2021-06-06 11:44:11	110.931	32.21		2021-06-06 09:03:38	39.3012	8.09
2021-06-06 11:45:11	110.506	32.18		2021-06-06 09:04:08	39.4053	8.15
2021-06-06 11:46:11	112.766	31.9		2021-06-06 09:04:38	39.6011	8.14
2021-06-06 11:47:11	113.77	31.94		2021-06-06 09:05:08	39.6419	8.13
2021-06-06 11:48:11	115.884	31.88		2021-06-06 09:05:38	39.8698	8.16
2021-06-06 11:49:11	116.266	31.88		2021-06-06 09:06:09	40.0406	8.2
2021-06-06 11:50:11	117.223	31.88		2021-06-06 09:06:39	40.1402	8.07
2021-06-06 11:51:11	119.471	31.91		2021-06-06 09:07:09	40.2427	8.12
2021-06-06 11:52:11	121.22	31.9		2021-06-06 09:07:39	40.4096	8.2
2021-06-06 11:53:11	123.052	31.92		2021-06-06 09:08:09	40.5074	8.18
2021-06-06 11:54:11	123.241	31.87		2021-06-06 09:08:39	40.7282	8.18
2021-06-06 11:55:11	123.785	31.61		2021-06-06 09:09:10	40.8566	8.03
2021-06-06 11:56:11	124.046	31.42		2021-06-06 09:09:40	41.0729	8.09
2021-06-06 11:57:11	125.628	30.92		2021-06-06 09:10:10	41.3211	8.08
2021-06-06 11:58:12	128.079	31.14		2021-06-06 09:10:40	41.3965	8.09
2021-06-06 11:59:11	127.94	31.52		2021-06-06 09:11:10	41.5687	8.13
2021-06-06 12:00:11	129.832	31.3		2021-06-06 09:11:40	41.8042	8.01
2021-06-06 12:01:11	130.332	31.36		2021-06-06 09:12:11	41.9327	8.03
2021-06-06 12:02:11	131.44	31.11		2021-06-06 09:12:41	42.3287	7.97
2021-06-06 12:03:11	132.827	30.89		2021-06-06 09:13:11	42.4805	8.07
2021-06-06 12:04:11	133.509	30.72		2021-06-06 09:13:42	42.6536	8.14
2021-06-06 12:05:11	133.241	30.85		2021-06-06 09:14:12	42.9044	7.96
2021-06-06 12:06:11	133.847	30.72		2021-06-06 09:14:42	42.9856	8.08
2021-06-06 12:07:11	135.19	30.21		2021-06-06 09:15:12	43.1668	8.04
2021-06-06 12:08:11	135.794	30.21		2021-06-06 09:15:42	43.3553	7.98
2021-06-06 12:09:11	136.578	30.07		2021-06-06 09:16:12	43.7424	8.12
2021-06-06 12:10:11	135.996	29.43		2021-06-06 09:16:42	43.8786	8.06
2021-06-06 12:11:11	137.041	29.85		2021-06-06 09:17:13	44.0672	8.12
2021-06-06 12:12:11	139.16	29.64		2021-06-06 09:17:43	44.1939	7.96
2021-06-06 12:13:11	140.274	29.89		2021-06-06 09:18:13	44.3656	8.09
2021-06-06 12:14:11	139.881	29.8		2021-06-06 09:18:43	44.4074	8.01
2021-06-06 12:15:11	140.272	29.09		2021-06-06 09:19:13	44.4657	8.07
2021-06-06 12:16:11	141.348	29.12		2021-06-06 09:19:43	44.7679	8.01
2021-06-06 12:17:11	141.01	28.76		2021-06-06 09:20:13	44.8942	8.06
2021-06-06 12:18:11	142.552	29.38		2021-06-06 09:20:44	45.0162	8.01
2021-06-06 12:19:11	142.261	28.67		2021-06-06 09:21:14	45.1548	7.94
2021-06-06 12:20:11	142.662	28.92		2021-06-06 09:21:44	45.265	8.06
2021-06-06 12:21:11	142.433	28.39		2021-06-06 09:22:14	45.5498	7.98
2021-06-06 12:22:11	144.31	40.8		2021-06-06 09:22:44	45.7005	8.08
2021-06-06 12:23:11	147.193	40.36		2021-06-06 09:23:14	45.8664	8.02
2021-06-06 12:24:11	149.143	40.55		2021-06-06 09:23:44	46.1376	8.1
2021-06-06 12:25:11	151.996	40.5		2021-06-06 09:24:15	46.2608	8.03
2021-06-06 12:26:11	152.882	40.66		2021-06-06 09:24:45	46.5601	8.12
2021-06-06 12:27:11	156.384	40.15		2021-06-06 09:25:15	46.7204	8.04
2021-06-06 12:28:11	156.13	40.25		2021-06-06 09:25:45	47.0442	8.05
2021-06-06 12:29:11	159.557	39.76		2021-06-06 09:26:15	47.2353	8.13
2021-06-06 12:30:11	160.159	39.9		2021-06-06 09:26:45	47.4975	8.03
2021-06-06 12:31:11	162.844	39.42		2021-06-06 09:27:15	47.9988	8.17
2021-06-06 12:32:11	164.045	39.33		2021-06-06 09:27:45	48.5937	8.06
2021-06-06 12:33:11	163.547	39.39		2021-06-06 09:28:15	49.1702	8.13
2021-06-06 12:34:11	167.286	39.04		2021-06-06 09:28:45	49.7231	8.13
2021-06-06 12:35:11	167.124	39.13		2021-06-06 09:29:15	50.2782	8.17
2021-06-06 12:36:11	169.23	38.69		2021-06-06 09:29:45	50.9855	8.12
2021-06-06 12:37:11	170.572	38.53		2021-06-06 09:30:16	51.6485	8.18
2021-06-06 12:38:11	172.931	38.2		2021-06-06 09:30:46	52.2893	8.16
2021-06-06 12:39:11	174.52	38.5		2021-06-06 09:31:16	52.9086	8.09
2021-06-06 12:40:11	177.027	38.21		2021-06-06 09:31:47	53.5785	8.21
2021-06-06 12:41:10	177.652	38.18		2021-06-06 09:32:17	54.1933	8.27
2021-06-06 12:42:11	178.968	37.63		2021-06-06 09:32:47	54.9221	8.19
2021-06-06 12:43:11	180.118	37.13		2021-06-06 09:33:17	55.5555	8.25
2021-06-06 12:44:11	180.131	37.59		2021-06-06 09:33:47	56.2104	8.11
2021-06-06 12:45:11	181.834	37.2		2021-06-06 09:34:17	56.9322	8.11
2021-06-06 12:46:11	183.591	48.25		2021-06-06 09:34:47	57.6096	8.16
2021-06-06 12:47:11	186.827	47.66		2021-06-06 09:35:17	58.1836	8.28
2021-06-06 12:48:11	189.349	46.95		2021-06-06 09:35:48	58.7894	8.11
2021-06-06 12:49:11	192.53	47.55		2021-06-06 09:36:18	59.3722	8.16
2021-06-06 12:50:11	194.755	46.76		2021-06-06 09:36:48	60.0163	8.19
2021-06-06 12:51:11	197.576	47.54		2021-06-06 09:37:18	60.557	8.2
2021-06-06 12:52:11	200.933	46.48		2021-06-06 09:37:48	61.1295	8.13
2021-06-06 12:53:11	203.637	46.03		2021-06-06 09:38:18	61.6466	8.15
2021-06-06 12:54:11	207.331	46.95		2021-06-06 09:38:48	61.8422	16.3
2021-06-06 12:55:11	209.076	45.84		2021-06-06 09:39:19	62.8814	16.14
2021-06-06 12:56:11	210.205	46.26		2021-06-06 09:39:49	63.2979	15.92
2021-06-06 12:57:11	212.21	45.18		2021-06-06 09:40:19	63.9969	15.79
2021-06-06 12:58:11	214.196	45.7		2021-06-06 09:40:49	64.5103	15.96
2021-06-06 12:59:11	215.258	44.65		2021-06-06 09:41:19	65.0137	15.7
2021-06-06 13:00:11	217.794	44.74		2021-06-06 09:41:50	65.2816	15.51
2021-06-06 13:01:11	219.66	44.34		2021-06-06 09:42:20	65.688	15.64
2021-06-06 13:02:11	220.858	44.69		2021-06-06 09:42:50	66.0487	15.45
2021-06-06 13:03:11	222.563	43.76		2021-06-06 09:43:20	66.4655	15.35
2021-06-06 13:04:11	223.743	44.07		2021-06-06 09:43:50	66.7754	15.54
2021-06-06 13:05:11	223.917	42.97		2021-06-06 09:44:20	67.0562	15.49
2021-06-06 13:06:11	224.345	43.36		2021-06-06 09:44:50	67.3037	15.54
2021-06-06 13:07:11	224.978	43.34		2021-06-06 09:45:20	67.4271	15.3
2021-06-06 13:08:11	225.967	42.3		2021-06-06 09:45:51	67.6212	15.23
2021-06-06 13:09:11	226.938	42.45		2021-06-06 09:46:21	68.137	15.25
2021-06-06 13:10:11	227.096	42.44		2021-06-06 09:46:51	68.2047	15.41
2021-06-06 13:11:11	228.884	43.08		2021-06-06 09:47:22	68.4288	15.36
2021-06-06 13:12:11	229.604	43.11		2021-06-06 09:47:52	68.7053	15.36
2021-06-06 13:13:11	229.183	42.87		2021-06-06 09:48:22	68.7906	15.28
2021-06-06 13:14:11	229.026	43.05		2021-06-06 09:48:52	71.7162	7.9
2021-06-06 13:15:11	229.462	42.85		2021-06-06 09:49:23	72.6454	7.91
2021-06-06 13:16:11	229.673	43.01		2021-06-06 09:49:53	73.5214	7.92
2021-06-06 13:17:11	229.343	42.74		2021-06-06 09:50:23	74.0454	7.8
2021-06-06 13:18:11	229.296	42.47		2021-06-06 09:50:53	75.2865	8.33
2021-06-06 13:19:11	229.454	42.46		2021-06-06 09:51:23	75.1514	7.77
2021-06-06 13:20:11	228.528	42.32		2021-06-06 09:51:54	75.2767	7.97
2021-06-06 13:21:11	188.061	35.31		2021-06-06 09:52:24	75.6124	7.95
2021-06-06 13:22:11	229.231	42.6		2021-06-06 09:52:54	76.2081	7.94
2021-06-06 13:23:11	228.542	42.48		2021-06-06 09:53:24	76.158	7.87
2021-06-06 13:24:11	228.539	42.44		2021-06-06 09:53:54	76.4098	7.87
2021-06-06 13:25:11	230.028	42.78		2021-06-06 09:54:24	76.7754	7.77
2021-06-06 13:26:11	230.178	43.04		2021-06-06 09:54:54	76.9265	7.75
2021-06-06 13:27:11	230.737	42.88		2021-06-06 09:55:25	77.008	7.83
2021-06-06 13:28:11	229.715	42.69		2021-06-06 09:55:55	77.0459	7.89
2021-06-06 13:29:11	229.141	42.41		2021-06-06 09:56:25	77.4446	7.86
2021-06-06 13:30:11	228.658	42.47		2021-06-06 09:56:55	77.8772	7.83
2021-06-06 13:31:11	228.967	42.37		2021-06-06 09:57:25	78.2028	7.8
2021-06-06 13:32:11	228.755	42.75		2021-06-06 09:57:56	78.5411	7.84
2021-06-06 13:33:11	228.794	42.44		2021-06-06 09:58:26	78.8267	7.77
2021-06-06 13:34:11	228.724	42.49		2021-06-06 09:58:56	79.152	7.76
2021-06-06 13:35:11	228.31	42.5		2021-06-06 09:59:26	79.4277	7.82
2021-06-06 13:36:11	228.277	42.25		2021-06-06 09:59:56	79.4377	7.69
2021-06-06 13:37:11	227.616	42.12		2021-06-06 10:00:27	79.6859	7.83
2021-06-06 13:38:11	227.004	42.03		2021-06-06 10:00:57	79.9578	7.8
2021-06-06 13:39:11	227.301	42.21		2021-06-06 10:01:27	80.1762	7.8
2021-06-06 13:40:11	226.985	42.12		2021-06-06 10:01:57	80.555	7.83
2021-06-06 13:41:11	228.688	42.17		2021-06-06 10:02:27	80.898	7.76
2021-06-06 13:42:11	229.149	42.38		2021-06-06 10:02:57	81.0645	7.73
2021-06-06 13:43:11	230.418	42.67		2021-06-06 10:03:28	81.4133	7.79
2021-06-06 13:44:11	229.724	42.66		2021-06-06 10:03:58	81.5266	7.76
2021-06-06 13:45:10	229.116	42.65		2021-06-06 10:04:29	81.9191	7.77
2021-06-06 13:46:11	228.908	42.54		2021-06-06 10:04:59	82.3931	7.77
2021-06-06 13:47:11	229.313	42.56		2021-06-06 10:05:29	82.6966	7.72
2021-06-06 13:48:11	229.77	42.55		2021-06-06 10:05:59	83.1902	7.86
2021-06-06 13:49:11	229.824	42.56		2021-06-06 10:06:29	83.5907	7.76
2021-06-06 13:50:11	231.639	42.73		2021-06-06 10:06:59	84.3667	7.76
2021-06-06 13:51:11	232.606	43.34		2021-06-06 10:07:29	84.9565	7.71
2021-06-06 13:52:11	232.329	43		2021-06-06 10:07:59	85.6518	7.8
2021-06-06 13:53:11	232.46	43.16		2021-06-06 10:08:29	86.5817	7.81
2021-06-06 13:54:11	232.589	43.08		2021-06-06 10:08:59	87.2493	7.77
2021-06-06 13:55:11	231.479	42.93		2021-06-06 10:09:29	87.7848	7.9
2021-06-06 13:56:11	230.759	42.67		2021-06-06 10:10:00	88.4989	7.82
2021-06-06 13:57:11	229.778	42.52		2021-06-06 10:10:30	88.9253	7.83
2021-06-06 13:58:11	228.212	41.92		2021-06-06 10:11:00	88.4742	7.78
2021-06-06 13:59:11	227.784	42.41		2021-06-06 10:11:30	90.2175	7.77
2021-06-06 14:00:11	228.044	42.09		2021-06-06 10:12:00	91.2952	7.89
2021-06-06 14:01:11	229.94	42.7		2021-06-06 10:12:31	91.877	7.93
2021-06-06 14:02:11	231.319	43.02		2021-06-06 10:13:01	92.597	7.89
2021-06-06 14:03:11	232.158	43.12		2021-06-06 10:13:31	93.0048	7.79
2021-06-06 14:04:11	231.823	43.17		2021-06-06 10:14:01	93.7947	7.87
2021-06-06 14:05:11	230.856	42.91		2021-06-06 10:14:31	94.7885	7.88
2021-06-06 14:06:11	229.174	42.55		2021-06-06 10:15:01	95.558	7.74
2021-06-06 14:07:10	228.582	42.44		2021-06-06 10:15:31	96.1926	7.77
2021-06-06 14:08:11	226.924	42.14		2021-06-06 10:16:02	97.2067	7.74
2021-06-06 14:09:11	226.994	42.2		2021-06-06 10:16:32	98.1175	7.71
2021-06-06 14:10:11	227.477	41.97		2021-06-06 10:17:02	98.7901	7.82
2021-06-06 14:11:11	226.889	42.11		2021-06-06 10:17:32	99.3923	7.73
2021-06-06 14:12:11	226.223	42.34		2021-06-06 10:18:02	100.054	7.77
2021-06-06 14:13:11	225.714	42.83		2021-06-06 10:18:32	100.515	7.71
2021-06-06 14:14:11	225.584	43.29		2021-06-06 10:19:03	101.273	7.66
2021-06-06 14:15:11	224.327	43.72		2021-06-06 10:19:33	101.978	7.66
2021-06-06 14:16:11	222.637	43.74		2021-06-06 10:20:03	102.662	7.73
2021-06-06 14:17:11	222.298	44.71		2021-06-06 10:20:33	103.47	7.75
2021-06-06 14:18:11	220.42	45.27		2021-06-06 10:21:03	104.1	7.71
2021-06-06 14:19:11	216.32	45.85		2021-06-06 10:21:33	104.811	7.67
2021-06-06 14:20:10	213.673	46.08		2021-06-06 10:22:03	105.318	7.65
2021-06-06 14:21:11	212.612	46.21		2021-06-06 10:22:33	106.103	7.63
2021-06-06 14:22:11	208.801	45.56		2021-06-06 10:23:04	106.82	7.63
2021-06-06 14:23:11	207.7	46.58		2021-06-06 10:23:34	106.827	7.74
2021-06-06 14:24:10	204.431	47.18		2021-06-06 10:24:04	107.167	7.75
2021-06-06 14:25:11	201.702	47.65		2021-06-06 10:24:34	107.71	7.74
2021-06-06 14:26:11	200.143	47.36		2021-06-06 10:25:04	108.003	7.72
2021-06-06 14:27:11	199.428	48.57		2021-06-06 10:25:34	107.835	7.63
2021-06-06 14:28:11	195.273	49.15		2021-06-06 10:26:04	108.462	7.65
2021-06-06 14:29:11	192.364	48.54		2021-06-06 10:26:34	108.742	7.71
2021-06-06 14:30:11	189.009	49.17		2021-06-06 10:27:05	108.923	7.73
2021-06-06 14:31:11	183.805	37.05		2021-06-06 10:27:35	109.156	7.68
2021-06-06 14:32:11	182.914	36.93		2021-06-06 10:28:05	109.013	7.65
2021-06-06 14:33:11	181.763	37.3		2021-06-06 10:28:35	109.266	7.74
2021-06-06 14:34:11	180.563	37.83		2021-06-06 10:29:05	109.506	7.74
2021-06-06 14:35:11	179.162	37.24		2021-06-06 10:29:35	109.727	7.73
2021-06-06 14:36:11	178.114	37.76		2021-06-06 10:30:06	109.461	7.75
2021-06-06 14:37:11	176.97	38.33		2021-06-06 10:30:36	109.892	7.65
2021-06-06 14:38:11	176.219	37.71		2021-06-06 10:31:06	110.23	7.73
2021-06-06 14:39:11	174.169	38.22		2021-06-06 10:31:36	110.609	7.59
2021-06-06 14:40:11	171.896	37.54		2021-06-06 10:32:06	110.713	7.69
2021-06-06 14:41:11	170.725	36.34		2021-06-06 10:32:36	110.979	7.65
2021-06-06 14:42:11	168.695	36.1		2021-06-06 10:33:06	111.261	7.64
2021-06-06 14:43:11	167.051	34.73		2021-06-06 10:33:36	111.302	7.6
2021-06-06 14:44:11	166.189	36.27		2021-06-06 10:34:06	111.752	7.68
2021-06-06 14:45:11	166.595	35.75		2021-06-06 10:34:37	112.039	7.73
2021-06-06 14:46:11	166.438	36.19		2021-06-06 10:35:07	111.892	7.73
2021-06-06 14:47:11	165.6	36.11		2021-06-06 10:35:37	112.156	7.61
2021-06-06 14:48:10	163.664	35.28		2021-06-06 10:36:07	113.021	7.72
2021-06-06 14:49:11	161.895	35.55		2021-06-06 10:36:37	113.437	7.74
2021-06-06 14:50:11	160.691	34.91		2021-06-06 10:37:07	114.126	7.74
2021-06-06 14:51:11	159.262	35.51		2021-06-06 10:37:37	114.548	7.66
2021-06-06 14:52:11	156.475	34.15		2021-06-06 10:38:07	114.906	7.73
2021-06-06 14:53:11	154.95	34.68		2021-06-06 10:38:38	115.492	7.76
2021-06-06 14:54:11	154.415	34.63		2021-06-06 10:39:08	116.21	7.78
2021-06-06 14:55:11	153.328	34.51		2021-06-06 10:39:39	116.578	7.65
2021-06-06 14:56:11	152.668	34.47		2021-06-06 10:40:09	116.838	7.63
2021-06-06 14:57:11	150.766	34.11		2021-06-06 10:40:39	117.021	7.63
2021-06-06 14:58:10	148.954	34.56		2021-06-06 10:41:09	117.118	7.75
2021-06-06 14:59:11	148.152	34.39		2021-06-06 10:41:39	117.259	7.67
2021-06-06 15:00:11	146.804	34.3		2021-06-06 10:42:09	117.658	7.67
2021-06-06 15:01:11	145.736	33.22		2021-06-06 10:42:39	117.931	7.64
2021-06-06 15:02:11	145.277	33.01		2021-06-06 10:43:09	118.196	7.63
2021-06-06 15:03:11	144.36	33.8		2021-06-06 10:43:40	118.183	7.64
2021-06-06 15:04:11	142.439	33.46		2021-06-06 10:44:10	118.625	7.73
2021-06-06 15:05:11	140.516	32.9		2021-06-06 10:44:40	118.906	7.66
2021-06-06 15:06:11	139.17	29.68		2021-06-06 10:45:10	119.219	7.63
2021-06-06 15:07:10	137.651	29.35		2021-06-06 10:45:41	119.684	7.73
2021-06-06 15:08:11	136.406	29.77		2021-06-06 10:46:11	119.642	7.64
2021-06-06 15:09:11	135.705	29.63		2021-06-06 10:46:41	119.933	7.66
2021-06-06 15:10:10	133.458	29.91		2021-06-06 10:47:11	119.947	7.75
2021-06-06 15:11:11	132.682	29.89		2021-06-06 10:47:41	120.206	7.62
2021-06-06 15:12:11	132.099	29.88		2021-06-06 10:48:11	120.401	7.58
2021-06-06 15:13:11	130.684	30.07		2021-06-06 10:48:41	120.81	7.58
2021-06-06 15:14:11	130.209	30.12		2021-06-06 10:49:12	120.781	7.73
2021-06-06 15:15:11	129.899	30.09		2021-06-06 10:49:42	120.9	7.61
2021-06-06 15:16:11	127.662	30.49		2021-06-06 10:50:12	120.899	7.62
2021-06-06 15:17:11	127.595	30.2		2021-06-06 10:50:42	121.172	7.63
2021-06-06 15:18:11	126.787	30.39		2021-06-06 10:51:12	121.309	7.57
2021-06-06 15:19:11	126.048	30.52		2021-06-06 10:51:43	121.264	7.57
2021-06-06 15:20:11	124.448	30.69		2021-06-06 10:52:13	121.429	7.51
2021-06-06 15:21:11	124.56	30.87		2021-06-06 10:52:43	121.317	7.57
2021-06-06 15:22:10	122.461	31.28		2021-06-06 10:53:13	121.268	7.55
2021-06-06 15:23:11	121.4	31.41		2021-06-06 10:53:43	121.561	7.63
2021-06-06 15:24:11	120.947	31.02		2021-06-06 10:54:13	121.861	7.54
2021-06-06 15:25:11	119.779	31.89		2021-06-06 10:54:44	121.721	7.55
2021-06-06 15:26:11	119.177	31.52		2021-06-06 10:55:14	121.875	7.45
2021-06-06 15:27:11	118.59	31.54		2021-06-06 10:55:44	122.197	7.53
2021-06-06 15:28:11	119.584	32.7		2021-06-06 10:56:14	122.691	7.54
2021-06-06 15:29:11	119.884	32.8		2021-06-06 10:56:44	123.211	7.54
2021-06-06 15:30:11	119.28	33.8		2021-06-06 10:57:14	123.843	7.55
2021-06-06 15:31:11	119.156	34.26		2021-06-06 10:57:45	124.163	7.51
2021-06-06 15:32:10	118.639	33.81		2021-06-06 10:58:15	124.484	7.59
2021-06-06 15:33:11	117.651	34.87		2021-06-06 10:58:45	124.621	7.53
2021-06-06 15:34:11	116.874	34.65		2021-06-06 10:59:15	125.153	7.58
2021-06-06 15:35:10	115.526	34.86		2021-06-06 10:59:45	125.379	7.66
2021-06-06 15:36:11	114.024	35.16		2021-06-06 11:00:15	125.848	7.6
2021-06-06 15:37:11	114.261	35.54		2021-06-06 11:00:45	125.699	7.58
2021-06-06 15:38:11	114.24	35.7		2021-06-06 11:01:16	125.926	7.54
2021-06-06 15:39:11	113.237	36.67		2021-06-06 11:01:46	126.165	7.53
2021-06-06 15:40:11	112.858	36.69		2021-06-06 11:02:16	126.236	7.55
2021-06-06 15:41:11	111.191	37.59		2021-06-06 11:02:46	126.288	7.61
2021-06-06 15:42:10	110.674	37.67		2021-06-06 11:03:16	126.442	7.58
2021-06-06 15:43:11	109.496	37.13		2021-06-06 11:03:46	126.359	7.58
2021-06-06 15:44:11	107.258	36.96		2021-06-06 11:04:17	126.508	7.45
2021-06-06 15:45:10	105.557	38.19		2021-06-06 11:04:47	126.626	7.46
2021-06-06 15:46:11	105.505	38.02		2021-06-06 11:05:17	126.606	7.48
2021-06-06 15:47:11	104.473	38.48		2021-06-06 11:05:47	126.623	7.5
2021-06-06 15:48:11	102.956	38.91		2021-06-06 11:06:17	126.817	7.5
2021-06-06 15:49:11	101.322	38.54		2021-06-06 11:06:48	126.637	7.41
2021-06-06 15:50:11	99.9538	39.57		2021-06-06 11:07:18	126.726	7.42
2021-06-06 15:51:11	98.879	39.52		2021-06-06 11:07:48	126.753	7.39
2021-06-06 15:52:11	96.4904	20.6		2021-06-06 11:08:18	126.694	7.39
2021-06-06 15:53:11	96.4173	20.58		2021-06-06 11:08:48	126.898	7.48
2021-06-06 15:54:11	96.7258	20.69		2021-06-06 11:09:18	126.919	7.44
2021-06-06 15:55:11	96.4759	21.06		2021-06-06 11:09:48	127.416	7.47
2021-06-06 15:56:11	96.1342	20.99		2021-06-06 11:10:18	128.113	7.39
2021-06-06 15:57:11	95.592	21		2021-06-06 11:10:49	128.782	7.42
2021-06-06 15:58:11	95.3419	20.61		2021-06-06 11:11:19	129.494	7.48
2021-06-06 15:59:11	95.1995	20.9		2021-06-06 11:11:49	129.808	7.41
2021-06-06 16:00:11	94.8588	20.55		2021-06-06 11:12:19	130.381	7.51
2021-06-06 16:01:11	94.4877	20.96		2021-06-06 11:12:49	131.121	7.47
2021-06-06 16:02:11	94.5939	21.11		2021-06-06 11:13:19	131.845	7.47
2021-06-06 16:03:11	94.7878	20.86		2021-06-06 11:13:49	132.333	7.49
2021-06-06 16:04:12	94.4962	21.06		2021-06-06 11:14:20	133.441	7.62
2021-06-06 16:05:11	94.2719	21.01		2021-06-06 11:14:50	134.307	7.6
2021-06-06 16:06:11	94.2862	21.25		2021-06-06 11:15:20	135.492	7.55
2021-06-06 16:07:11	93.6337	20.72		2021-06-06 11:15:50	136.523	7.61
2021-06-06 16:08:11	92.7168	21.12		2021-06-06 11:16:20	137.789	7.57
2021-06-06 16:09:11	91.8859	20.85		2021-06-06 11:16:50	138.799	7.66
2021-06-06 16:10:11	91.8656	20.57		2021-06-06 11:17:21	139.925	7.61
2021-06-06 16:11:11	92.0403	20.66		2021-06-06 11:17:51	140.599	7.67
2021-06-06 16:12:11	91.8257	20.86		2021-06-06 11:18:21	140.947	7.53
2021-06-06 16:13:11	91.8108	20.59		2021-06-06 11:18:51	141.458	7.54
2021-06-06 16:14:11	91.2961	20.59		2021-06-06 11:19:21	141.956	7.59
2021-06-06 16:15:11	90.4879	20.44		2021-06-06 11:19:51	142.422	7.49
2021-06-06 16:16:11	90.0432	20.8		2021-06-06 11:20:22	142.684	7.52
2021-06-06 16:17:10	90.0257	20.82		2021-06-06 11:20:52	143.242	7.48
2021-06-06 16:18:11	89.8106	20.93		2021-06-06 11:21:22	143.679	7.57
2021-06-06 16:19:11	90.1909	20.96		2021-06-06 11:21:52	143.763	7.53
2021-06-06 16:20:10	90.2747	20.96		2021-06-06 11:22:22	144.415	7.59
2021-06-06 16:21:11	89.5046	21.05		2021-06-06 11:22:53	144.76	7.52
2021-06-06 16:22:11	89.1685	21.09		2021-06-06 11:23:23	144.94	7.48
2021-06-06 16:23:10	88.6837	21.06		2021-06-06 11:23:53	145.261	7.46
2021-06-06 16:24:11	88.7601	20.69		2021-06-06 11:24:23	145.695	7.43
2021-06-06 16:25:11	88.84	20.83		2021-06-06 11:24:53	146.033	7.49
2021-06-06 16:26:10	89.2051	21.29		2021-06-06 11:25:23	146.49	7.52
2021-06-06 16:27:11	88.6604	20.95		2021-06-06 11:25:53	147.014	7.44
2021-06-06 16:28:11	88.4425	21.25		2021-06-06 11:26:23	147.211	7.47
2021-06-06 16:29:10	88.2734	21.41		2021-06-06 11:26:54	147.671	7.43
2021-06-06 16:30:11	88.3334	21.55		2021-06-06 11:27:24	147.927	7.45
2021-06-06 16:31:11	88.3311	21.45		2021-06-06 11:27:54	148.163	7.41
2021-06-06 16:32:11	87.9879	21.08		2021-06-06 11:28:24	148.586	7.47
2021-06-06 16:33:11	88.0578	21.27		2021-06-06 11:28:54	148.609	7.49
2021-06-06 16:34:11	87.8651	21.28		2021-06-06 11:29:24	148.887	7.46
2021-06-06 16:35:11	87.6324	21.27		2021-06-06 11:29:54	149.334	7.41
2021-06-06 16:36:10	87.0637	21.62		2021-06-06 11:30:24	149.835	7.4
2021-06-06 16:37:11	86.423	21.12		2021-06-06 11:30:54	150.438	7.39
2021-06-06 16:38:11	85.7128	21.07		2021-06-06 11:31:24	150.849	7.48
2021-06-06 16:39:10	85.0385	21.07		2021-06-06 11:31:54	151.004	7.45
2021-06-06 16:40:11	84.5849	20.88		2021-06-06 11:32:25	151.101	7.4
2021-06-06 16:41:11	83.6652	20.74		2021-06-06 11:32:55	151.277	7.33
2021-06-06 16:42:11	83.4347	20.89		2021-06-06 11:33:25	151.449	7.44
2021-06-06 16:43:11	82.9597	20.96		2021-06-06 11:33:55	152.04	7.43
2021-06-06 16:44:11	82.3472	20.8		2021-06-06 11:34:25	152.083	7.48
2021-06-06 16:45:11	81.7715	20.77		2021-06-06 11:34:56	152.372	7.41
2021-06-06 16:46:11	81.257	20.75		2021-06-06 11:35:26	153.016	7.45
2021-06-06 16:47:11	80.9225	20.76		2021-06-06 11:35:56	153.572	7.39
2021-06-06 16:48:11	80.5334	20.74		2021-06-06 11:36:26	154.406	7.49
2021-06-06 16:49:11	80.5805	20.93		2021-06-06 11:36:57	154.715	7.56
2021-06-06 16:50:11	80.3174	20.84		2021-06-06 11:37:27	155.235	7.52
2021-06-06 16:51:11	79.8995	20.96		2021-06-06 11:37:57	155.711	7.55
2021-06-06 16:52:10	79.2201	20.82		2021-06-06 11:38:27	155.757	7.47
2021-06-06 16:53:11	78.7262	20.91		2021-06-06 11:38:58	155.877	7.39
2021-06-06 16:54:11	78.0893	21.02		2021-06-06 11:39:28	156.013	7.42
2021-06-06 16:55:10	77.6272	20.89		2021-06-06 11:39:58	156.213	7.52
2021-06-06 16:56:11	76.9299	20.82		2021-06-06 11:40:28	156.287	7.48
2021-06-06 16:57:11	76.2734	20.96		2021-06-06 11:40:58	156.624	7.43
2021-06-06 16:58:11	75.9544	21.45		2021-06-06 11:41:28	156.633	7.41
2021-06-06 16:59:11	76.2966	21.3		2021-06-06 11:41:59	156.843	7.4
2021-06-06 17:00:11	75.973	21.8		2021-06-06 11:42:29	156.712	7.39
2021-06-06 17:01:11	74.7158	22.37		2021-06-06 11:42:59	156.804	7.37
2021-06-06 17:02:11	72.9108	22.58		2021-06-06 11:43:29	157.438	7.38
2021-06-06 17:03:11	70.7985	22.49		2021-06-06 11:43:59	157.66	7.42
2021-06-06 17:04:11	68.5311	23.09		2021-06-06 11:44:29	157.828	7.36
2021-06-06 17:05:11	65.9055	23.06		2021-06-06 11:44:59	157.88	7.38
2021-06-06 17:06:11	63.0362	23.68		2021-06-06 11:45:29	158.047	7.35
2021-06-06 17:07:11	60.1649	23.79		2021-06-06 11:45:59	158.368	7.34
2021-06-06 17:08:11	57.0588	23.51		2021-06-06 11:46:30	158.79	7.33
2021-06-06 17:09:10	54.1205	22.09		2021-06-06 11:47:00	159.093	7.32
2021-06-06 17:10:11	51.0987	21.3		2021-06-06 11:47:30	159.462	7.36
2021-06-06 17:11:11	48.4407	20.79		2021-06-06 11:48:00	160.292	7.33
2021-06-06 17:12:11	45.5486	13.33		2021-06-06 11:48:30	160.803	7.35
2021-06-06 17:13:11	45.2913	13.38		2021-06-06 11:49:00	161.309	7.39
2021-06-06 17:14:11	45.0562	13.35		2021-06-06 11:49:30	161.876	7.33
2021-06-06 17:15:11	44.7403	13.28		2021-06-06 11:50:00	162.508	7.35
2021-06-06 17:16:11	44.4482	13.28		2021-06-06 11:50:30	163.497	7.43
2021-06-06 17:17:11	44.3611	13.39		2021-06-06 11:51:01	164.531	7.39
2021-06-06 17:18:11	44.1429	13.45		2021-06-06 11:51:31	165.576	7.41
2021-06-06 17:19:11	43.8414	13.35		2021-06-06 11:52:01	166.312	7.39
2021-06-06 17:20:11	43.4248	13.6		2021-06-06 11:52:31	167.401	7.49
2021-06-06 17:21:11	43.0692	13.33		2021-06-06 11:53:01	168.562	7.48
2021-06-06 17:22:11	42.8868	13.68		2021-06-06 11:53:31	169.094	7.42
2021-06-06 17:23:11	42.6427	13.33		2021-06-06 11:54:02	169.648	7.46
2021-06-06 17:24:10	42.8651	13.66		2021-06-06 11:54:32	170.13	7.44
2021-06-06 17:25:11	42.876	13.5		2021-06-06 11:55:02	170.024	7.45
2021-06-06 17:26:11	42.9826	13.68		2021-06-06 11:55:32	169.963	7.39
2021-06-06 17:27:11	43.1878	13.53		2021-06-06 11:56:02	169.879	7.37
2021-06-06 17:28:11	43.0486	13.58		2021-06-06 11:56:32	169.827	7.46
2021-06-06 17:29:11	42.8869	13.79		2021-06-06 11:57:02	170.043	7.38
2021-06-06 17:30:11	42.4267	14.03		2021-06-06 11:57:33	170.694	7.39
2021-06-06 17:31:11	41.9895	13.95		2021-06-06 11:58:03	171.648	7.45
2021-06-06 17:32:11	41.2964	13.83		2021-06-06 11:58:33	174.942	7.59
2021-06-06 17:33:11	40.658	14.02		2021-06-06 11:59:03	172.738	7.51
2021-06-06 17:34:11	40.3574	13.84		2021-06-06 11:59:33	173.219	7.4
2021-06-06 17:35:11	40.0504	13.82		2021-06-06 12:00:03	173.276	7.37
2021-06-06 17:36:11	39.8603	13.85		2021-06-06 12:00:33	173.947	7.48
2021-06-06 17:37:11	39.7144	13.93		2021-06-06 12:01:03	174.019	7.46
2021-06-06 17:38:11	39.447	13.88		2021-06-06 12:01:34	174.226	7.43
2021-06-06 17:39:11	39.0415	13.82		2021-06-06 12:02:04	174.298	7.41
2021-06-06 17:40:11	38.6369	14.06		2021-06-06 12:02:34	174.278	7.39
2021-06-06 17:41:11	38.1075	14.31		2021-06-06 12:03:04	174.719	7.42
2021-06-06 17:42:11	37.3581	14.21		2021-06-06 12:03:34	174.95	7.41
2021-06-06 17:43:11	36.2329	14.47		2021-06-06 12:04:04	175.091	7.41
2021-06-06 17:44:11	34.7894	14.88		2021-06-06 12:04:34	175.087	7.36
2021-06-06 17:45:11	33.3196	53.75		2021-06-06 12:05:04	175.365	7.4
2021-06-06 17:46:11	33.3593	53.84		2021-06-06 12:05:35	175.115	7.44
2021-06-06 17:47:11	33.2142	53.58		2021-06-06 12:06:05	175.646	7.34
2021-06-06 17:48:11	33.0386	53.4		2021-06-06 12:06:35	175.587	7.34
2021-06-06 17:49:11	32.9818	53.36		2021-06-06 12:07:05	176.018	7.35
2021-06-06 17:50:11	32.9855	53.34		2021-06-06 12:07:36	176.073	7.36
2021-06-06 17:51:11	33.1815	53.98		2021-06-06 12:08:06	176.596	7.38
2021-06-06 17:52:11	33.1971	52.87		2021-06-06 12:08:36	176.759	7.26
2021-06-06 17:53:11	33.2263	52.69		2021-06-06 12:09:06	177.286	7.24
2021-06-06 17:54:11	33.6084	52.91		2021-06-06 12:09:36	177.334	7.32
2021-06-06 17:55:11	33.5637	53.04		2021-06-06 12:10:06	177.508	7.28
2021-06-06 17:56:11	33.5957	52.89		2021-06-06 12:10:36	177.302	7.22
2021-06-06 17:57:10	33.7312	52.92		2021-06-06 12:11:06	178.212	7.25
2021-06-06 17:58:11	33.8873	53.19		2021-06-06 12:11:36	179.41	7.22
2021-06-06 17:59:11	34.2413	53.83		2021-06-06 12:12:06	179.842	7.33
2021-06-06 18:00:11	34.2529	53.95		2021-06-06 12:12:37	180.87	7.32
2021-06-06 18:01:11	33.9827	52.76		2021-06-06 12:13:07	181.248	7.27
2021-06-06 18:02:11	34.0737	53		2021-06-06 12:13:37	181.19	7.27
2021-06-06 18:03:11	34.3109	53.22		2021-06-06 12:14:07	181.185	7.35
2021-06-06 18:04:11	34.2176	53.1		2021-06-06 12:14:37	181.259	7.3
2021-06-06 18:05:11	34.3167	53.13		2021-06-06 12:15:07	181.703	7.29
2021-06-06 18:06:11	34.4071	53.27		2021-06-06 12:15:38	182.609	7.3
2021-06-06 18:07:11	34.3041	53.16		2021-06-06 12:16:08	182.892	7.29
2021-06-06 18:08:11	34.1487	52.87		2021-06-06 12:16:38	183.321	7.21
2021-06-06 18:09:11	33.9156	52.96		2021-06-06 12:17:08	182.962	7.23
2021-06-06 18:10:11	33.6335	53.1		2021-06-06 12:17:38	183.735	7.34
2021-06-06 18:11:11	33.2542	52.86		2021-06-06 12:18:08	184.715	7.25
2021-06-06 18:12:11	33.0661	53.05		2021-06-06 12:18:38	184.655	7.18
2021-06-06 18:13:11	32.6112	53.13		2021-06-06 12:19:08	184.418	7.18
2021-06-06 18:14:11	32.4146	53.13		2021-06-06 12:19:39	184.893	7.21
2021-06-06 18:15:11	32.0186	53.09		2021-06-06 12:20:09	185.448	7.21
2021-06-06 18:16:11	31.892	53.34		2021-06-06 12:20:39	185.377	7.26
2021-06-06 18:17:11	31.4564	53.1		2021-06-06 12:21:09	185.481	7.17
2021-06-06 18:18:11	31.36	53.27		2021-06-06 12:21:39	185.409	7.19
2021-06-06 18:19:11	30.9077	53.17		2021-06-06 12:22:09	185.431	7.24
2021-06-06 18:20:11	30.7061	53.3		2021-06-06 12:22:40	185.742	7.22
2021-06-06 18:21:11	30.3672	53.36		2021-06-06 12:23:10	186.359	7.12
2021-06-06 18:22:11	29.9909	53.1		2021-06-06 12:23:40	186.703	7.19
2021-06-06 18:23:11	29.7495	53.02		2021-06-06 12:24:10	186.746	7.21
2021-06-06 18:24:11	29.5509	53.13		2021-06-06 12:24:41	187.501	7.19
2021-06-06 18:25:11	29.2477	53.11		2021-06-06 12:25:11	188.855	7.25
2021-06-06 18:26:11	28.9898	53.29		2021-06-06 12:25:41	189.187	7.27
2021-06-06 18:27:11	28.6322	53.2		2021-06-06 12:26:11	189.528	7.19
2021-06-06 18:28:11	28.2385	53.07		2021-06-06 12:26:41	189.733	7.26
2021-06-06 18:29:11	27.2969	20.19		2021-06-06 12:27:11	190.327	7.29
2021-06-06 18:30:11	27.269	20.35		2021-06-06 12:27:41	190.008	7.25
2021-06-06 18:31:11	27.1432	20.96		2021-06-06 12:28:11	190.309	7.31
2021-06-06 18:32:12	27.242	53		2021-06-06 12:28:42	190.6	7.17
2021-06-06 18:33:11	27.0495	20.57		2021-06-06 12:29:12	191.136	7.16
2021-06-06 18:34:11	27.0005	20.69		2021-06-06 12:29:42	192.024	7.16
2021-06-06 18:35:11	26.6567	21.48		2021-06-06 12:30:12	192.251	7.24
2021-06-06 18:36:11	26.1269	52.39		2021-06-06 12:30:42	192.629	7.17
2021-06-06 18:37:11	25.5834	52.35		2021-06-06 12:31:13	193.131	7.17
2021-06-06 18:38:10	24.5064	50.56		2021-06-06 12:31:43	193.547	7.24
2021-06-06 18:39:11	23.2083	48.17		2021-06-06 12:32:13	193.708	7.15
2021-06-06 18:40:11	22.557	47.23		2021-06-06 12:32:43	194.091	7.12
2021-06-06 18:41:11	22.5616	48.53		2021-06-06 12:33:13	194.995	7.28
2021-06-06 18:42:11	23.2122	49.62		2021-06-06 12:33:43	195.775	7.2
2021-06-06 18:43:11	23.8136	50.96		2021-06-06 12:34:13	196.313	7.24
2021-06-06 18:44:11	24.0672	52.15		2021-06-06 12:34:44	197.114	7.2
2021-06-06 18:45:11	23.9442	52.28		2021-06-06 12:35:14	197.604	7.2
2021-06-06 18:46:11	23.6741	52.18		2021-06-06 12:35:44	198.014	7.14
2021-06-06 18:47:12	23.3471	51.71		2021-06-06 12:36:14	198.264	7.19
2021-06-06 18:48:11	23.0827	51.57		2021-06-06 12:36:44	198.673	7.22
2021-06-06 18:49:11	22.9415	51.67		2021-06-06 12:37:14	198.919	7.16
2021-06-06 18:50:11	22.852	51.96		2021-06-06 12:37:44	199.241	7.13
2021-06-06 18:51:11	22.612	51.72		2021-06-06 12:38:14	200.203	7.22
2021-06-06 18:52:11	22.3911	51.64		2021-06-06 12:38:45	203.199	7.45
2021-06-06 18:53:11	22.2826	51.82		2021-06-06 12:39:15	202.046	7.19
2021-06-06 18:54:11	22.1738	51.82		2021-06-06 12:39:45	202.476	7.23
2021-06-06 18:55:11	22.0484	52.05		2021-06-06 12:40:15	203.29	7.25
2021-06-06 18:56:11	21.7982	51.63		2021-06-06 12:40:45	203.841	7.21
2021-06-06 18:57:11	21.7004	51.89		2021-06-06 12:41:15	206.002	6.99
2021-06-06 18:58:11	21.3834	51.39		2021-06-06 12:41:46	204.709	7.22
2021-06-06 18:59:11	21.1914	52.26		2021-06-06 12:42:16	205.014	7.23
2021-06-06 19:00:11	20.7559	51.06		2021-06-06 12:42:46	205.37	7.21
2021-06-06 19:01:11	20.463	51.03		2021-06-06 12:43:16	205.519	7.12
2021-06-06 19:02:11	20.166	50.95		2021-06-06 12:43:46	206.162	7.11
2021-06-06 19:03:11	19.8771	51.19		2021-06-06 12:44:16	206.753	7.14
2021-06-06 19:04:11	19.6645	51.09		2021-06-06 12:44:46	206.846	7.22
2021-06-06 19:05:11	19.1963	50.69		2021-06-06 12:45:16	207.244	7.18
2021-06-06 19:06:11	18.6527	48.97		2021-06-06 12:45:46	208.035	7.07
2021-06-06 19:07:11	18.4975	49		2021-06-06 12:46:17	207.722	7.03
2021-06-06 19:08:11	18.406	50.03		2021-06-06 12:46:47	208.305	7.06
2021-06-06 19:09:11	17.9306	49.45		2021-06-06 12:47:17	208.522	7.11
2021-06-06 19:10:11	18.0841	49.97		2021-06-06 12:47:47	209.027	7.09
2021-06-06 19:11:12	17.6769	49.78		2021-06-06 12:48:17	209.702	7.05
2021-06-06 19:12:11	17.4857	49.76		2021-06-06 12:48:48	209.966	7.14
2021-06-06 19:13:11	17.383	49.68		2021-06-06 12:49:18	210.099	7.06
2021-06-06 19:14:11	17.2999	49.87		2021-06-06 12:49:48	210.538	7.12
2021-06-06 19:15:11	17.1764	49.83		2021-06-06 12:50:18	210.625	7.18
2021-06-06 19:16:11	17.0545	49.94		2021-06-06 12:50:48	211.315	7.07
2021-06-06 19:17:11	16.9426	49.89		2021-06-06 12:51:18	212.166	7.08
2021-06-06 19:18:11	16.8016	49.99		2021-06-06 12:51:49	212.388	7.05
2021-06-06 19:19:11	16.6899	49.91		2021-06-06 12:52:19	212.636	7.04
2021-06-06 19:20:11	16.5487	48.73		2021-06-06 12:52:49	212.964	6.99
2021-06-06 19:21:11	16.3891	48.69		2021-06-06 12:53:19	213.814	7.12
2021-06-06 19:22:11	16.2586	48.81		2021-06-06 12:53:49	214.53	7.04
2021-06-06 19:23:11	16.1573	48.74		2021-06-06 12:54:19	214.517	7.08
2021-06-06 19:24:12	16.023	48.94		2021-06-06 12:54:49	214.599	7
2021-06-06 19:25:11	15.8843	48.95		2021-06-06 12:55:19	215.006	7.11
2021-06-06 19:26:11	15.7418	49.04		2021-06-06 12:55:50	215.013	7.03
2021-06-06 19:27:11	15.6031	47.98		2021-06-06 12:56:20	213.719	14.42
2021-06-06 19:28:11	15.4592	48.01		2021-06-06 12:56:50	214.174	14.44
2021-06-06 19:29:12	15.3087	49.24		2021-06-06 12:57:20	214.377	14.33
2021-06-06 19:30:12	15.1614	49.45		2021-06-06 12:57:50	215.177	14.19
2021-06-06 19:31:12	14.984	48.32		2021-06-06 12:58:21	216.293	14.29
2021-06-06 19:32:11	14.8254	48.56		2021-06-06 12:58:51	216.404	14.32
2021-06-06 19:33:11	14.6796	48.64		2021-06-06 12:59:21	216.73	14.11
2021-06-06 19:34:11	14.5366	48.65		2021-06-06 12:59:51	216.955	14.11
2021-06-06 19:35:11	14.3482	49.02		2021-06-06 13:00:21	217.185	14.06
2021-06-06 19:36:12	14.1943	47.97		2021-06-06 13:00:51	217.299	13.95
2021-06-06 19:37:12	14.0716	47.83		2021-06-06 13:01:21	217.731	14.19
2021-06-06 19:38:12	13.9402	47		2021-06-06 13:01:51	217.927	13.95
2021-06-06 19:39:12	13.813	47.5		2021-06-06 13:02:22	218.004	13.89
2021-06-06 19:40:12	13.6365	46.43		2021-06-06 13:02:52	218.074	13.93
2021-06-06 19:41:12	13.5146	46.49		2021-06-06 13:03:22	217.865	13.89
2021-06-06 19:42:11	13.3657	46.93		2021-06-06 13:03:52	218.026	14.03
2021-06-06 19:43:11	13.1777	45.74		2021-06-06 13:04:22	218.169	20.58
2021-06-06 19:44:11	13.0814	46.11		2021-06-06 13:04:52	218.237	20.93
2021-06-06 19:45:11	12.8834	46.46		2021-06-06 13:05:22	217.604	20.55
2021-06-06 19:46:12	12.7229	46.4		2021-06-06 13:05:52	217.595	20.68
2021-06-06 19:47:12	12.6101	45.36		2021-06-06 13:06:23	218.251	20.47
2021-06-06 19:48:11	12.4255	44.68		2021-06-06 13:06:53	218.589	20.82
2021-06-06 19:49:11	12.3107	45.31		2021-06-06 13:07:23	218.293	20.77
2021-06-06 19:50:11	12.1183	45.37		2021-06-06 13:07:53	218.584	41.25
2021-06-06 19:51:12	12.0019	44.6		2021-06-06 13:08:24	218.345	41.55
2021-06-06 19:52:12	11.8215	43.67		2021-06-06 13:08:54	218.489	41.53
2021-06-06 19:53:11	11.6771	43.62		2021-06-06 13:09:24	219.409	41.84
2021-06-06 19:54:11	11.4965	43.93		2021-06-06 13:09:54	219.042	41.77
2021-06-06 19:55:11	11.329	43.59		2021-06-06 13:10:24	219.504	41.89
2021-06-06 19:56:11	11.1459	42.38		2021-06-06 13:10:54	220.591	41.41
2021-06-06 19:57:12	10.9594	42.76		2021-06-06 13:11:24	221.325	41.87
2021-06-06 19:58:12	10.7929	42.88		2021-06-06 13:11:54	221.302	41.7
2021-06-06 19:59:11	10.5748	41.98		2021-06-06 13:12:24	221.093	41.7
2021-06-06 20:00:11	10.3893	42.13		2021-06-06 13:12:55	220.754	41.17
2021-06-06 20:01:11	10.1589	41.33		2021-06-06 13:13:25	220.465	41.17
2021-06-06 20:02:11	9.92887	41.25		2021-06-06 13:13:55	220.568	41.79
2021-06-06 20:03:11	9.68612	40.46		2021-06-06 13:14:25	220.974	41.78
2021-06-06 20:04:11	9.45252	39.6		2021-06-06 13:14:55	221.348	41.93
2021-06-06 20:05:12	9.22064	39.83		2021-06-06 13:15:26	221.194	41.16
2021-06-06 20:06:12	8.99697	38.68		2021-06-06 13:15:56	221.151	42.1
2021-06-06 20:07:12	8.76515	38.63		2021-06-06 13:16:26	221.16	41.47
2021-06-06 20:08:12	8.53611	38.59		2021-06-06 13:16:56	220.972	42.13
2021-06-06 20:09:12	8.31241	38.43		2021-06-06 13:17:26	221.12	41.65
2021-06-06 20:10:12	8.10604	38.2		2021-06-06 13:17:57	221.411	41.91
2021-06-06 20:11:11	7.90947	38.21		2021-06-06 13:18:27	220.899	42.02
2021-06-06 20:12:11	7.73756	37.47		2021-06-06 13:18:57	220.678	42.05
2021-06-06 20:13:11	7.58268	37.17		2021-06-06 13:19:27	220.763	41.74
2021-06-06 20:14:11	7.43393	37.04		2021-06-06 13:19:57	220.551	41.7
2021-06-06 20:15:11	7.28469	37.11		2021-06-06 13:20:27	220.508	41.85
2021-06-06 20:16:12	7.15273	37.08		2021-06-06 13:20:57	221.051	41.08
2021-06-06 20:17:12	7.03836	37.24		2021-06-06 13:21:28	221.019	41.82
2021-06-06 20:18:12	6.93385	37.02		2021-06-06 13:21:58	221.203	41.3
2021-06-06 20:19:12	6.85425	37.01		2021-06-06 13:22:28	221.141	41.25
2021-06-06 20:20:12	6.79698	36.84		2021-06-06 13:22:58	220.657	41.95
2021-06-06 20:21:11	6.74545	36.68		2021-06-06 13:23:29	220.059	41.94
2021-06-06 20:22:11	6.69864	37.05		2021-06-06 13:23:59	220.086	41.23
2021-06-06 20:23:11	6.65879	36.85		2021-06-06 13:24:29	220.423	41.07
2021-06-06 20:24:11	6.62365	36.88		2021-06-06 13:24:59	221.247	41.58
2021-06-06 20:25:11	6.58214	35.87		2021-06-06 13:25:29	221.583	41.11
2021-06-06 20:26:11	6.5149	36.58		2021-06-06 13:25:59	221.942	41.5
2021-06-06 20:27:11	6.46519	36.63		2021-06-06 13:26:29	222.179	41.63
2021-06-06 20:28:12	6.40779	36.89		2021-06-06 13:26:59	222.01	41.96
2021-06-06 20:29:12	6.34032	35.7		2021-06-06 13:27:30	221.64	41.22
2021-06-06 20:30:12	6.27939	35.78		2021-06-06 13:28:00	221.897	41.71
2021-06-06 20:31:12	6.22367	35.83		2021-06-06 13:28:30	221.483	41.64
2021-06-06 20:32:12	6.16132	35.78		2021-06-06 13:29:00	221.014	41.97
2021-06-06 20:33:11	6.10749	35.55		2021-06-06 13:29:31	220.508	41.85
2021-06-06 20:34:12	6.0401	35.53		2021-06-06 13:30:01	220.476	41.28
2021-06-06 20:35:12	5.9796	36.24		2021-06-06 13:30:31	220.317	41.64
2021-06-06 20:36:11	5.91056	36.04		2021-06-06 13:31:01	220.424	41.17
2021-06-06 20:37:11	5.84478	35.99		2021-06-06 13:31:31	220.445	41.22
2021-06-06 20:38:11	5.77559	36.12		2021-06-06 13:32:01	220.802	41.7
2021-06-06 20:39:11	5.72276	36.22		2021-06-06 13:32:32	220.585	41.37
2021-06-06 20:40:11	5.65555	35.84		2021-06-06 13:33:02	220.625	41.1
2021-06-06 20:41:11	5.58884	35.78		2021-06-06 13:33:32	220.637	41.11
2021-06-06 20:42:11	5.52346	35.96		2021-06-06 13:34:02	220.791	41.2
2021-06-06 20:43:11	5.45036	35.6		2021-06-06 13:34:32	220.518	41.28
2021-06-06 20:44:11	5.38432	34.76		2021-06-06 13:35:03	220.242	41.36
2021-06-06 20:45:11	5.30986	35.47		2021-06-06 13:35:33	220.435	41.08
2021-06-06 20:46:11	5.24158	35.44		2021-06-06 13:36:03	220.447	40.96
2021-06-06 20:47:11	5.16999	35.17		2021-06-06 13:36:33	220.183	41.38
2021-06-06 20:48:11	5.10387	35.03		2021-06-06 13:37:03	219.763	41.41
2021-06-06 20:49:11	5.03197	34.92		2021-06-06 13:37:34	219.455	40.67
2021-06-06 20:50:11	4.95472	34.77		2021-06-06 13:38:04	219.486	41.11
2021-06-06 20:51:11	4.8842	34.42		2021-06-06 13:38:34	219.296	41.4
2021-06-06 20:52:11	4.81243	34.35		2021-06-06 13:39:04	219.149	41.24
2021-06-06 20:53:11	4.7348	34.46		2021-06-06 13:39:34	219.149	41.6
2021-06-06 20:54:11	4.65	34.47		2021-06-06 13:40:04	219.222	41.48
2021-06-06 20:55:11	4.57268	34.15		2021-06-06 13:40:34	219.734	41.35
2021-06-06 20:56:11	4.50262	34.85		2021-06-06 13:41:04	220.49	41.36
2021-06-06 20:57:11	4.42353	34.64		2021-06-06 13:41:35	220.076	41.43
2021-06-06 20:58:11	4.33976	33.46		2021-06-06 13:42:05	220.751	41.07
2021-06-06 20:59:11	4.2601	33.73		2021-06-06 13:42:35	221.425	41.18
2021-06-06 21:00:11	4.17897	33.62		2021-06-06 13:43:05	221.884	41.96
2021-06-06 21:01:11	4.10407	33.53		2021-06-06 13:43:36	221.757	41.92
2021-06-06 21:02:11	4.02294	33.22		2021-06-06 13:44:06	221.316	41.03
2021-06-06 21:03:11	3.93924	33.64		2021-06-06 13:44:36	221.26	41.45
2021-06-06 21:04:11	3.86394	33.11		2021-06-06 13:45:06	220.718	41.89
2021-06-06 21:05:11	3.77863	33.03		2021-06-06 13:45:36	220.501	40.97
2021-06-06 21:06:11	3.69829	33.05		2021-06-06 13:46:07	220.72	41.52
2021-06-06 21:07:11	3.61679	33.03		2021-06-06 13:46:37	220.832	41.69
2021-06-06 21:08:11	3.53378	32.42		2021-06-06 13:47:07	221.036	41.76
2021-06-06 21:09:11	3.45183	32.23		2021-06-06 13:47:37	221.241	41.1
2021-06-06 21:10:11	3.37647	32.56		2021-06-06 13:48:07	221.525	41.75
2021-06-06 21:11:11	3.28615	32.06		2021-06-06 13:48:37	221.397	41.71
2021-06-06 21:12:11	3.20645	31.81		2021-06-06 13:49:08	221.599	41.22
2021-06-06 21:13:11	3.13111	32.17		2021-06-06 13:49:38	222.22	41.19
2021-06-06 21:14:11	3.05481	32.2		2021-06-06 13:50:08	223.038	42.25
2021-06-06 21:15:11	2.97489	31.8		2021-06-06 13:50:38	224.455	42.39
2021-06-06 21:16:12	2.89519	31.6		2021-06-06 13:51:08	224.168	42.44
2021-06-06 21:17:11	2.81751	31.47		2021-06-06 13:51:38	223.593	41.56
2021-06-06 21:18:11	2.74224	31.13		2021-06-06 13:52:08	223.66	41.79
2021-06-06 21:19:11	2.66958	31.02		2021-06-06 13:52:39	224.007	42.49
2021-06-06 21:20:11	2.59168	31.18		2021-06-06 13:53:09	223.732	41.64
2021-06-06 21:21:11	2.51167	30.89		2021-06-06 13:53:39	224.18	42.33
2021-06-06 21:22:11	2.43957	30.43		2021-06-06 13:54:09	223.925	41.91
2021-06-06 21:23:11	2.36201	29.99		2021-06-06 13:54:39	223.46	42.29
2021-06-06 21:24:11	2.28708	29.71		2021-06-06 13:55:10	223.399	41.89
				2021-06-06 13:55:40	222.76	41.88
				2021-06-06 13:56:10	222.454	42.02
				2021-06-06 13:56:40	221.954	41.51
				2021-06-06 13:57:10	221.488	41.1
				2021-06-06 13:57:40	220.951	41.95
				2021-06-06 13:58:10	220.597	41.45
				2021-06-06 13:58:41	219.892	41.04
				2021-06-06 13:59:11	219.603	40.72
				2021-06-06 13:59:41	219.707	41.19
				2021-06-06 14:00:11	220.078	41.19
				2021-06-06 14:00:41	220.669	41.62
				2021-06-06 14:01:11	221.685	41.78
				2021-06-06 14:01:42	222.405	41.37
				2021-06-06 14:02:12	222.287	41.58
				2021-06-06 14:02:42	223.069	42.32
				2021-06-06 14:03:12	223.156	41.86
				2021-06-06 14:03:42	222.982	41.64
				2021-06-06 14:04:12	222.814	42.36
				2021-06-06 14:04:42	223.259	42.34
				2021-06-06 14:05:12	222.785	41.72
				2021-06-06 14:05:43	222.078	41.34
				2021-06-06 14:06:13	220.82	41.57
				2021-06-06 14:06:43	220.301	41.97
				2021-06-06 14:07:13	220.39	41.45
				2021-06-06 14:07:43	219.905	41.05
				2021-06-06 14:08:14	218.676	41.74
				2021-06-06 14:08:44	219.254	41.4
				2021-06-06 14:09:14	218.8	41.12
				2021-06-06 14:09:44	218.994	41.39
				2021-06-06 14:10:14	219.371	41.15
				2021-06-06 14:10:44	219.146	41.56
				2021-06-06 14:11:14	218.89	40.96
				2021-06-06 14:11:44	218.695	41.31
				2021-06-06 14:12:14	218.03	20.6
				2021-06-06 14:12:44	218.176	20.69
				2021-06-06 14:13:15	217.576	20.47
				2021-06-06 14:13:45	217.495	20.6
				2021-06-06 14:14:15	217.733	20.78
				2021-06-06 14:14:45	217.382	20.83
				2021-06-06 14:15:15	216.758	21.28
				2021-06-06 14:15:45	217.169	14.01
				2021-06-06 14:16:15	217.002	14.16
				2021-06-06 14:16:45	216.735	14.04
				2021-06-06 14:17:15	216.66	14.21
				2021-06-06 14:17:45	215.965	14.44
				2021-06-06 14:18:15	216.093	14.29
				2021-06-06 14:18:46	215.893	14.24
				2021-06-06 14:19:16	214.731	14.37
				2021-06-06 14:19:46	214.001	14.44
				2021-06-06 14:20:16	213.456	14.3
				2021-06-06 14:20:47	213.557	14.24
				2021-06-06 14:21:17	213.106	14.44
				2021-06-06 14:21:47	215.423	7.07
				2021-06-06 14:22:17	214.837	6.98
				2021-06-06 14:22:47	213.823	6.91
				2021-06-06 14:23:18	213.774	7.08
				2021-06-06 14:23:48	213.939	7.05
				2021-06-06 14:24:18	213.908	6.99
				2021-06-06 14:24:48	213.932	7.06
				2021-06-06 14:25:19	213.528	7
				2021-06-06 14:25:49	213.633	7.02
				2021-06-06 14:26:19	214.499	7.16
				2021-06-06 14:26:49	214.691	7.17
				2021-06-06 14:27:20	214	7.08
				2021-06-06 14:27:50	214.444	7.09
				2021-06-06 14:28:20	213.965	7.22
				2021-06-06 14:28:50	213.728	7.15
				2021-06-06 14:29:20	213.445	7.21
				2021-06-06 14:29:51	212.205	7.18
				2021-06-06 14:30:21	211.045	7.04
				2021-06-06 14:30:51	210.032	7.1
				2021-06-06 14:31:22	209.534	7.06
				2021-06-06 14:31:52	208.941	7.17
				2021-06-06 14:32:22	208.395	7.07
				2021-06-06 14:32:52	208.318	7.2
				2021-06-06 14:33:22	207.977	7.16
				2021-06-06 14:34:23	207.06	7.16
				2021-06-06 14:34:53	206.611	7.17
				2021-06-06 14:35:23	206.105	7.21
				2021-06-06 14:35:53	205.721	7.3
				2021-06-06 14:36:23	205.872	7.31
				2021-06-06 14:36:53	205.631	7.35
				2021-06-06 14:37:23	205.172	7.32
				2021-06-06 14:37:53	204.841	7.26
				2021-06-06 14:38:24	204.67	7.28
				2021-06-06 14:38:54	203.498	7.26
				2021-06-06 14:39:24	202.168	7.21
				2021-06-06 14:39:54	200.847	7.25
				2021-06-06 14:40:25	200.293	7.23
				2021-06-06 14:40:55	199.771	7.16
				2021-06-06 14:41:25	198.951	7.18
				2021-06-06 14:41:55	198.128	7.29
				2021-06-06 14:42:25	197.025	7.15
				2021-06-06 14:42:55	196.598	7.25
				2021-06-06 14:43:25	195.689	7.2
				2021-06-06 14:43:55	195.081	7.18
				2021-06-06 14:44:26	194.682	7.12
				2021-06-06 14:44:56	195.03	7.21
				2021-06-06 14:45:26	195.341	7.3
				2021-06-06 14:45:56	195.458	7.24
				2021-06-06 14:46:26	194.643	7.29
				2021-06-06 14:46:56	194.445	7.25
				2021-06-06 14:47:27	193.972	7.29
				2021-06-06 14:47:57	193.019	7.23
				2021-06-06 14:48:27	191.867	7.24
				2021-06-06 14:48:57	190.864	7.31
				2021-06-06 14:49:27	190.661	7.3
				2021-06-06 14:49:57	190.294	7.33
				2021-06-06 14:50:28	190.241	7.27
				2021-06-06 14:50:58	189.674	7.24
				2021-06-06 14:51:28	188.572	7.22
				2021-06-06 14:51:58	187.36	7.29
				2021-06-06 14:52:28	186.71	7.28
				2021-06-06 14:52:59	186.365	7.19
				2021-06-06 14:53:29	185.919	7.25
				2021-06-06 14:53:59	186.12	7.18
				2021-06-06 14:54:29	186.325	7.31
				2021-06-06 14:54:59	185.968	7.3
				2021-06-06 14:55:29	185.863	7.26
				2021-06-06 14:55:59	185.974	7.34
				2021-06-06 14:56:29	185.496	7.24
				2021-06-06 14:56:59	185.014	7.27
				2021-06-06 14:57:30	184.265	7.19
				2021-06-06 14:58:00	183.548	7.25
				2021-06-06 14:58:30	183.654	7.36
				2021-06-06 14:59:00	183.664	7.25
				2021-06-06 14:59:30	183.179	7.3
				2021-06-06 15:00:00	182.68	7.23
				2021-06-06 15:00:30	182.404	7.27
				2021-06-06 15:01:01	182.066	7.26
				2021-06-06 15:01:31	182.27	7.36
				2021-06-06 15:02:01	182.436	7.31
				2021-06-06 15:02:31	182.243	7.35
				2021-06-06 15:03:01	182.256	7.38
				2021-06-06 15:03:31	181.834	7.34
				2021-06-06 15:04:01	181.448	7.29
				2021-06-06 15:04:31	180.648	7.38
				2021-06-06 15:05:02	180.146	7.34
				2021-06-06 15:05:32	179.188	7.29
				2021-06-06 15:06:02	178.201	7.35
				2021-06-06 15:06:32	177.342	7.33
				2021-06-06 15:07:03	176.904	7.23
				2021-06-06 15:07:33	175.805	7.25
				2021-06-06 15:08:03	174.899	7.31
				2021-06-06 15:08:33	174.399	7.29
				2021-06-06 15:09:03	170.459	14.71
				2021-06-06 15:09:33	170.028	14.73
				2021-06-06 15:10:04	169.575	14.64
				2021-06-06 15:10:34	169.194	14.76
				2021-06-06 15:11:04	168.947	14.7
				2021-06-06 15:11:34	168.699	14.63
				2021-06-06 15:12:04	168.247	14.62
				2021-06-06 15:12:34	167.348	14.73
				2021-06-06 15:13:04	167.56	14.81
				2021-06-06 15:13:35	167.095	14.7
				2021-06-06 15:14:05	167.3	14.77
				2021-06-06 15:14:35	166.945	14.77
				2021-06-06 15:15:05	166.496	14.83
				2021-06-06 15:15:35	165.94	14.82
				2021-06-06 15:16:05	165.35	14.77
				2021-06-06 15:16:35	164.635	14.82
				2021-06-06 15:17:06	164.154	14.81
				2021-06-06 15:17:36	163.702	14.82
				2021-06-06 15:18:06	163.488	14.91
				2021-06-06 15:18:36	162.951	14.91
				2021-06-06 15:19:06	162.782	14.93
				2021-06-06 15:19:36	162.3	15
				2021-06-06 15:20:07	163.368	7.32
				2021-06-06 15:20:37	163.631	7.24
				2021-06-06 15:21:07	163.47	7.32
				2021-06-06 15:21:37	163.21	7.28
				2021-06-06 15:22:07	162.781	7.37
				2021-06-06 15:22:37	162.408	7.24
				2021-06-06 15:23:07	162.173	7.29
				2021-06-06 15:23:38	161.693	7.35
				2021-06-06 15:24:08	161.157	7.32
				2021-06-06 15:24:38	160.59	7.24
				2021-06-06 15:25:09	159.314	7.31
				2021-06-06 15:25:39	158.55	7.25
				2021-06-06 15:26:09	157.668	7.29
				2021-06-06 15:26:39	156.66	7.23
				2021-06-06 15:27:09	156.118	7.21
				2021-06-06 15:27:39	155.75	7.21
				2021-06-06 15:28:09	156.283	7.33
				2021-06-06 15:28:39	155.872	7.34
				2021-06-06 15:29:09	155.513	7.27
				2021-06-06 15:29:40	155.08	7.34
				2021-06-06 15:30:10	154.31	7.23
				2021-06-06 15:30:40	154.219	7.31
				2021-06-06 15:31:10	153.967	7.33
				2021-06-06 15:31:40	153.607	7.38
				2021-06-06 15:32:10	153.427	7.36
				2021-06-06 15:32:41	152.961	7.35
				2021-06-06 15:33:11	152.552	7.38
				2021-06-06 15:33:41	151.998	7.38
				2021-06-06 15:34:11	151.366	7.35
				2021-06-06 15:34:41	151.02	7.33
				2021-06-06 15:35:12	150.272	7.33
				2021-06-06 15:35:42	149.734	7.25
				2021-06-06 15:36:12	149.051	7.3
				2021-06-06 15:36:42	149.146	7.3
				2021-06-06 15:37:12	149.195	7.36
				2021-06-06 15:37:42	149.457	7.34
				2021-06-06 15:38:13	149.611	7.44
				2021-06-06 15:38:43	149.784	7.38
				2021-06-06 15:39:13	150.092	7.42
				2021-06-06 15:39:43	150.043	7.35
				2021-06-06 15:40:13	150.065	7.46
				2021-06-06 15:40:43	149.863	7.43
				2021-06-06 15:41:13	149.514	7.43
				2021-06-06 15:41:44	149.371	7.41
				2021-06-06 15:42:14	148.682	7.41
				2021-06-06 15:42:44	148.111	7.42
				2021-06-06 15:43:14	147.397	7.35
				2021-06-06 15:43:44	146.628	7.44
				2021-06-06 15:44:14	145.939	7.32
				2021-06-06 15:44:44	145.251	7.44
				2021-06-06 15:45:15	145.01	7.38
				2021-06-06 15:45:45	144.378	7.34
				2021-06-06 15:46:15	144.274	7.42
				2021-06-06 15:46:45	144.102	7.3
				2021-06-06 15:47:15	143.973	7.37
				2021-06-06 15:47:45	143.479	7.4
				2021-06-06 15:48:15	144.799	7.8
				2021-06-06 15:48:46	142.843	7.36
				2021-06-06 15:49:15	142.655	7.38
				2021-06-06 15:49:45	142.279	7.41
				2021-06-06 15:50:16	141.588	7.42
				2021-06-06 15:50:46	141.383	7.34
				2021-06-06 15:51:16	140.655	7.38
				2021-06-06 15:51:46	140.423	7.3
				2021-06-06 15:52:16	140.085	7.43
				2021-06-06 15:52:46	139.834	7.34
				2021-06-06 15:53:16	139.497	7.4
				2021-06-06 15:53:47	139.225	7.44
				2021-06-06 15:54:17	139.463	7.44
				2021-06-06 15:54:47	139.161	7.39
				2021-06-06 15:55:17	138.735	7.4
				2021-06-06 15:55:47	138.436	7.44
				2021-06-06 15:56:18	138.027	7.42
				2021-06-06 15:56:48	137.544	7.4
				2021-06-06 15:57:18	136.796	7.4
				2021-06-06 15:57:48	136.323	7.4
				2021-06-06 15:58:18	136.021	7.37
				2021-06-06 15:58:48	135.549	7.42
				2021-06-06 15:59:18	135.438	7.38
				2021-06-06 15:59:49	134.563	7.46
				2021-06-06 16:00:19	133.847	7.41
				2021-06-06 16:00:49	133.152	7.42
				2021-06-06 16:01:19	132.12	7.34
				2021-06-06 16:01:49	131.516	7.36
				2021-06-06 16:02:19	131.239	7.4
				2021-06-06 16:02:49	130.628	7.47
				2021-06-06 16:03:20	130.252	7.44
				2021-06-06 16:03:50	129.456	7.44
				2021-06-06 16:04:20	128.655	7.42
				2021-06-06 16:04:50	127.82	7.46
				2021-06-06 16:05:20	126.917	7.46
				2021-06-06 16:05:50	126.153	7.44
				2021-06-06 16:06:20	125.721	7.44
				2021-06-06 16:06:50	124.757	7.4
				2021-06-06 16:07:20	124.095	7.41
				2021-06-06 16:07:51	123.229	7.44
				2021-06-06 16:08:21	122.515	7.45
				2021-06-06 16:08:51	121.892	7.37
				2021-06-06 16:09:21	121.361	7.41
				2021-06-06 16:09:51	121.192	7.31
				2021-06-06 16:10:21	121.369	7.43
				2021-06-06 16:10:51	121.327	7.38
				2021-06-06 16:11:21	121.171	7.31
				2021-06-06 16:11:51	121.066	7.34
				2021-06-06 16:12:21	120.988	7.31
				2021-06-06 16:12:52	121.026	7.39
				2021-06-06 16:13:22	120.573	7.44
				2021-06-06 16:13:52	120.293	7.31
				2021-06-06 16:14:22	119.814	7.32
				2021-06-06 16:14:52	119.283	7.38
				2021-06-06 16:15:22	119.155	7.29
				2021-06-06 16:15:52	118.729	7.31
				2021-06-06 16:16:22	118.444	7.31
				2021-06-06 16:16:52	118.196	7.33
				2021-06-06 16:17:23	118.008	7.37
				2021-06-06 16:17:53	118.099	7.36
				2021-06-06 16:18:23	117.952	7.29
				2021-06-06 16:18:53	117.999	7.38
				2021-06-06 16:19:23	117.818	7.43
				2021-06-06 16:19:54	117.712	7.34
				2021-06-06 16:20:24	117.534	7.35
				2021-06-06 16:20:54	117.198	7.37
				2021-06-06 16:21:24	116.746	7.42
				2021-06-06 16:21:54	116.512	7.32
				2021-06-06 16:22:24	116.228	7.38
				2021-06-06 16:22:55	115.915	7.37
				2021-06-06 16:23:25	115.664	7.34
				2021-06-06 16:23:55	115.722	7.44
				2021-06-06 16:24:25	115.633	7.48
				2021-06-06 16:24:55	115.595	7.44
				2021-06-06 16:25:25	115.625	7.4
				2021-06-06 16:25:55	115.667	7.46
				2021-06-06 16:26:26	115.86	7.5
				2021-06-06 16:26:56	115.358	7.43
				2021-06-06 16:27:26	115.21	7.47
				2021-06-06 16:27:56	114.865	7.51
				2021-06-06 16:28:26	114.571	7.43
				2021-06-06 16:28:57	114.487	7.5
				2021-06-06 16:29:27	114.548	7.46
				2021-06-06 16:29:57	114.362	7.48
				2021-06-06 16:30:27	114.421	7.46
				2021-06-06 16:30:57	114.355	7.51
				2021-06-06 16:31:27	114.027	7.54
				2021-06-06 16:31:58	113.785	7.52
				2021-06-06 16:32:28	113.459	7.42
				2021-06-06 16:32:58	113.608	7.49
				2021-06-06 16:33:28	113.701	7.51
				2021-06-06 16:33:58	113.205	7.5
				2021-06-06 16:34:28	113.316	7.49
				2021-06-06 16:34:58	113.229	7.53
				2021-06-06 16:35:28	112.832	7.46
				2021-06-06 16:35:59	112.393	7.59
				2021-06-06 16:36:29	112.223	7.49
				2021-06-06 16:36:59	111.612	7.52
				2021-06-06 16:37:29	111.313	7.51
				2021-06-06 16:37:59	110.757	7.51
				2021-06-06 16:38:30	110.555	7.51
				2021-06-06 16:39:00	109.948	7.44
				2021-06-06 16:39:30	109.378	7.52
				2021-06-06 16:40:00	109.463	7.45
				2021-06-06 16:40:30	108.691	7.4
				2021-06-06 16:41:00	108.28	7.42
				2021-06-06 16:41:30	107.862	7.4
				2021-06-06 16:42:00	107.887	7.42
				2021-06-06 16:42:30	107.988	7.4
				2021-06-06 16:43:01	107.418	7.4
				2021-06-06 16:43:31	107.048	7.42
				2021-06-06 16:44:01	106.528	7.45
				2021-06-06 16:44:31	106.019	7.34
				2021-06-06 16:45:01	105.796	7.32
				2021-06-06 16:45:32	105.49	7.38
				2021-06-06 16:46:02	105.073	7.4
				2021-06-06 16:46:32	104.934	7.37
				2021-06-06 16:47:03	104.576	7.35
				2021-06-06 16:47:33	104.332	7.43
				2021-06-06 16:48:03	104.169	7.39
				2021-06-06 16:48:34	103.987	7.48
				2021-06-06 16:49:04	104.086	7.33
				2021-06-06 16:49:34	103.733	7.4
				2021-06-06 16:50:04	103.472	7.34
				2021-06-06 16:50:34	103.187	7.37
				2021-06-06 16:51:04	102.865	7.44
				2021-06-06 16:51:34	102.603	7.39
				2021-06-06 16:52:04	102.132	7.38
				2021-06-06 16:52:35	101.899	7.36
				2021-06-06 16:53:05	101.528	7.32
				2021-06-06 16:53:35	101.357	7.45
				2021-06-06 16:54:05	101.382	7.32
				2021-06-06 16:54:35	101.106	7.4
				2021-06-06 16:55:05	101.01	7.4
				2021-06-06 16:55:36	100.715	7.38
				2021-06-06 16:56:06	100.322	7.4
				2021-06-06 16:56:36	99.9121	7.34
				2021-06-06 16:57:06	99.4528	7.35
				2021-06-06 16:57:36	100.001	7.46
				2021-06-06 16:58:07	99.3232	7.36
				2021-06-06 16:58:37	99.1996	7.51
				2021-06-06 16:59:07	99.315	7.5
				2021-06-06 16:59:37	99.1279	7.61
				2021-06-06 17:00:07	98.7901	7.58
				2021-06-06 17:00:37	98.3646	7.57
				2021-06-06 17:01:07	97.8578	7.58
				2021-06-06 17:01:38	97.2672	7.63
				2021-06-06 17:02:08	96.3964	7.57
				2021-06-06 17:02:38	95.6833	7.67
				2021-06-06 17:03:08	94.9623	7.67
				2021-06-06 17:03:39	94.0169	7.63
				2021-06-06 17:04:09	93.1597	7.59
				2021-06-06 17:04:39	91.8687	7.7
				2021-06-06 17:05:09	91.065	7.69
				2021-06-06 17:05:40	90.2884	7.66
				2021-06-06 17:06:10	89.4169	7.54
				2021-06-06 17:06:40	88.2802	7.64
				2021-06-06 17:07:10	87.4093	7.63
				2021-06-06 17:07:40	86.4848	7.64
				2021-06-06 17:08:10	85.5608	7.6
				2021-06-06 17:08:40	84.5544	7.53
				2021-06-06 17:09:10	83.824	7.53
				2021-06-06 17:09:41	82.6945	7.53
				2021-06-06 17:10:11	81.8139	7.51
				2021-06-06 17:10:41	81.1126	7.46
				2021-06-06 17:11:11	80.4998	7.48
				2021-06-06 17:11:42	79.6579	7.46
				2021-06-06 17:12:12	78.8458	7.54
				2021-06-06 17:12:42	78.0391	7.46
				2021-06-06 17:13:12	77.2379	7.52
				2021-06-06 17:13:42	76.448	7.47
				2021-06-06 17:14:12	75.7591	7.45
				2021-06-06 17:14:42	74.9992	7.45
				2021-06-06 17:15:12	74.34	7.5
				2021-06-06 17:15:42	73.7289	7.47
				2021-06-06 17:16:12	73.0275	7.49
				2021-06-06 17:16:43	72.9386	7.42
				2021-06-06 17:17:13	72.6699	7.41
				2021-06-06 17:17:43	72.4364	7.45
				2021-06-06 17:18:13	72.1384	7.45
				2021-06-06 17:18:43	71.967	7.45
				2021-06-06 17:19:13	71.6698	7.42
				2021-06-06 17:19:43	71.4727	7.51
				2021-06-06 17:20:13	71.1723	7.51
				2021-06-06 17:20:44	70.9677	7.49
				2021-06-06 17:21:14	71.049	7.46
				2021-06-06 17:21:44	70.3386	7.49
				2021-06-06 17:22:14	70.318	7.46
				2021-06-06 17:22:44	69.9187	7.42
				2021-06-06 17:23:14	69.8925	7.5
				2021-06-06 17:23:44	69.8817	7.49
				2021-06-06 17:24:15	69.8558	7.53
				2021-06-06 17:24:45	69.7454	7.51
				2021-06-06 17:25:15	69.564	7.54
				2021-06-06 17:25:45	69.4375	7.44
				2021-06-06 17:26:15	69.3646	7.58
				2021-06-06 17:26:45	69.3	7.5
				2021-06-06 17:27:15	69.2804	7.63
				2021-06-06 17:27:46	69.0503	7.64
				2021-06-06 17:28:16	69.011	7.52
				2021-06-06 17:28:46	68.8258	7.55
				2021-06-06 17:29:16	68.694	7.51
				2021-06-06 17:29:47	68.5692	7.56
				2021-06-06 17:30:17	68.4171	7.58
				2021-06-06 17:30:47	68.161	7.56
				2021-06-06 17:31:17	67.9457	7.59
				2021-06-06 17:31:47	67.7376	7.56
				2021-06-06 17:32:17	67.4398	7.61
				2021-06-06 17:32:48	67.1995	7.51
				2021-06-06 17:33:18	66.7725	7.5
				2021-06-06 17:33:48	66.6287	7.55
				2021-06-06 17:34:18	66.3614	7.49
				2021-06-06 17:34:48	66.1924	7.59
				2021-06-06 17:35:18	66.0168	7.61
				2021-06-06 17:35:48	65.9373	7.66
				2021-06-06 17:36:18	65.7907	7.55
				2021-06-06 17:36:48	65.6336	7.6
				2021-06-06 17:37:19	65.5603	7.56
				2021-06-06 17:37:49	65.2587	7.54
				2021-06-06 17:38:19	65.2622	7.55
				2021-06-06 17:38:49	65.0275	7.61
				2021-06-06 17:39:19	65.0046	7.61
				2021-06-06 17:39:49	64.8789	7.51
				2021-06-06 17:40:20	64.7383	7.61
				2021-06-06 17:40:50	64.449	7.75
				2021-06-06 17:41:20	64.2165	7.75
				2021-06-06 17:41:50	63.936	7.78
				2021-06-06 17:42:20	63.4302	7.86
				2021-06-06 17:42:50	62.9676	7.71
				2021-06-06 17:43:20	62.4799	7.87
				2021-06-06 17:43:51	61.974	7.92
				2021-06-06 17:44:21	61.4561	7.88
				2021-06-06 17:44:51	60.8522	7.94
				2021-06-06 17:45:21	60.3098	7.86
				2021-06-06 17:45:51	59.7465	7.81
				2021-06-06 17:46:21	58.9814	7.9
				2021-06-06 17:46:51	58.3177	7.85
				2021-06-06 17:47:21	57.7606	7.92
				2021-06-06 17:47:51	57.0593	7.76
				2021-06-06 17:48:22	56.3931	7.84
				2021-06-06 17:48:52	55.7983	7.87
				2021-06-06 17:49:22	55.2386	7.94
				2021-06-06 17:49:52	54.6988	7.85
				2021-06-06 17:50:22	54.2419	7.86
				2021-06-06 17:50:52	53.5973	7.86
				2021-06-06 17:51:23	52.8357	7.72
				2021-06-06 17:51:53	52.1157	7.73
				2021-06-06 17:52:23	51.5153	7.79
				2021-06-06 17:52:54	50.9444	7.76
				2021-06-06 17:53:24	50.7116	7.76
				2021-06-06 17:53:55	50.3921	7.82
				2021-06-06 17:54:25	50.1418	7.82
				2021-06-06 17:54:55	49.8533	7.74
				2021-06-06 17:55:25	49.6109	7.83
				2021-06-06 17:55:56	49.2691	7.66
				2021-06-06 17:56:26	48.9091	7.74
				2021-06-06 17:56:56	48.5221	7.74
				2021-06-06 17:57:26	48.1196	7.74
				2021-06-06 17:57:56	48.0865	7.7
				2021-06-06 17:58:27	48.1127	7.85
				2021-06-06 17:58:57	48.3991	7.76
				2021-06-06 17:59:27	48.5297	7.9
				2021-06-06 17:59:57	48.4772	7.79
				2021-06-06 18:00:27	48.3527	7.78
				2021-06-06 18:00:57	48.0926	7.94
				2021-06-06 18:01:27	47.8606	7.92
				2021-06-06 18:01:58	47.7591	7.94
				2021-06-06 18:02:28	47.8122	7.99
				2021-06-06 18:02:58	47.9359	7.98
				2021-06-06 18:03:28	48.3101	7.84
				2021-06-06 18:03:58	48.44	8
				2021-06-06 18:04:28	48.5358	7.91
				2021-06-06 18:04:59	48.576	8
				2021-06-06 18:05:29	48.5119	7.86
				2021-06-06 18:05:59	48.4883	7.86
				2021-06-06 18:06:29	48.4328	8.02
				2021-06-06 18:07:00	48.2743	7.97
				2021-06-06 18:07:30	48.2406	7.95
				2021-06-06 18:08:00	48.1441	7.85
				2021-06-06 18:08:30	48.143	7.93
				2021-06-06 18:09:01	48.0422	7.89
				2021-06-06 18:09:31	47.9451	7.9
				2021-06-06 18:10:01	47.9606	7.93
				2021-06-06 18:10:31	47.8517	7.86
				2021-06-06 18:11:01	47.6986	7.84
				2021-06-06 18:11:31	47.558	7.9
				2021-06-06 18:12:02	47.624	7.89
				2021-06-06 18:12:32	47.4297	7.95
				2021-06-06 18:13:02	47.2908	7.87
				2021-06-06 18:13:32	47.3616	7.92
				2021-06-06 18:14:02	47.1413	7.87
				2021-06-06 18:14:32	47.0084	7.95
				2021-06-06 18:15:02	46.8939	7.83
				2021-06-06 18:15:33	46.9304	7.98
				2021-06-06 18:16:03	46.8742	7.93
				2021-06-06 18:16:33	46.6743	8.01
				2021-06-06 18:17:04	46.5029	7.91
				2021-06-06 18:17:34	46.4619	7.93
				2021-06-06 18:18:04	46.5577	7.99
				2021-06-06 18:18:35	46.496	8
				2021-06-06 18:19:05	46.3208	8.06
				2021-06-06 18:19:35	46.0837	7.91
				2021-06-06 18:20:05	45.9729	7.91
				2021-06-06 18:20:35	46.0428	8.02
				2021-06-06 18:21:06	45.9122	7.92
				2021-06-06 18:21:36	45.7461	8.02
				2021-06-06 18:22:06	45.6541	7.9
				2021-06-06 18:22:36	45.579	7.96
				2021-06-06 18:23:06	45.5068	8.06
				2021-06-06 18:23:36	45.5048	8.01
				2021-06-06 18:24:06	45.4019	8.04
				2021-06-06 18:24:37	45.1819	7.91
				2021-06-06 18:25:07	45.0723	8.01
				2021-06-06 18:25:37	45.0562	8.04
				2021-06-06 18:26:07	44.824	8.11
				2021-06-06 18:26:38	44.6002	8.09
				2021-06-06 18:27:08	44.3848	7.98
				2021-06-06 18:27:39	44.4326	7.98
				2021-06-06 18:28:09	44.2321	7.9
				2021-06-06 18:28:39	44.2186	8.05
				2021-06-06 18:29:09	44.0908	7.93
				2021-06-06 18:29:39	43.8913	8.11
				2021-06-06 18:30:09	43.784	8
				2021-06-06 18:30:39	43.6375	7.95
				2021-06-06 18:31:09	43.3195	8.04
				2021-06-06 18:31:39	42.9092	7.93
				2021-06-06 18:32:09	42.1418	8.05
				2021-06-06 18:32:40	41.2914	8.06
				2021-06-06 18:33:10	40.6022	7.98
				2021-06-06 18:33:40	40.3094	7.91
				2021-06-06 18:34:10	40.392	7.97
				2021-06-06 18:34:40	40.7681	7.93
				2021-06-06 18:35:11	41.2078	7.92
				2021-06-06 18:35:41	41.571	8.14
				2021-06-06 18:36:11	41.7959	7.71
				2021-06-06 18:36:41	41.6256	8.13
				2021-06-06 18:37:11	41.1885	8.1
				2021-06-06 18:37:41	40.2773	8.15
				2021-06-06 18:38:12	39.4642	8.31
				2021-06-06 18:38:42	38.8095	8.33
				2021-06-06 18:39:12	38.217	8.18
				2021-06-06 18:39:42	37.8004	8.35
				2021-06-06 18:40:13	37.4135	8.27
				2021-06-06 18:40:43	37.0331	8.27
				2021-06-06 18:41:13	33.7369	16.86
				2021-06-06 18:41:43	33.6463	16.84
				2021-06-06 18:42:13	33.6479	16.9
				2021-06-06 18:42:43	33.5632	16.79
				2021-06-06 18:43:13	33.5065	16.77
				2021-06-06 18:43:43	33.432	16.8
				2021-06-06 18:44:14	33.3234	16.83
				2021-06-06 18:44:44	33.2195	16.71
				2021-06-06 18:45:14	33.0752	16.73
				2021-06-06 18:45:44	32.9166	16.76
				2021-06-06 18:46:14	32.7261	16.52
				2021-06-06 18:46:44	32.5042	16.55
				2021-06-06 18:47:14	32.2754	16.56
				2021-06-06 18:47:44	32.0866	16.48
				2021-06-06 18:48:14	31.9827	16.78
				2021-06-06 18:48:44	31.9161	16.71
				2021-06-06 18:49:14	31.7583	16.61
				2021-06-06 18:49:45	31.642	16.68
				2021-06-06 18:50:15	31.5129	16.7
				2021-06-06 18:50:45	31.3874	16.66
				2021-06-06 18:51:15	31.2221	16.45
				2021-06-06 18:51:45	31.1637	16.48
				2021-06-06 18:52:15	31.0003	16.64
				2021-06-06 18:52:45	30.8902	16.37
				2021-06-06 18:53:15	30.8391	16.43
				2021-06-06 18:53:45	30.7768	16.52
				2021-06-06 18:54:15	30.6791	16.31
				2021-06-06 18:54:45	30.5464	16.37
				2021-06-06 18:55:15	30.5004	16.46
				2021-06-06 18:55:46	30.3901	16.33
				2021-06-06 18:56:16	30.2808	16.28
				2021-06-06 18:56:46	30.1898	16.31
				2021-06-06 18:57:17	30.051	16.2
				2021-06-06 18:57:47	29.9792	16.4
				2021-06-06 18:58:17	29.8239	16.45
				2021-06-06 18:58:47	29.6365	16.41
				2021-06-06 18:59:17	29.3303	16.34
				2021-06-06 18:59:47	29.1924	16.2
				2021-06-06 19:00:17	29.0302	16.11
				2021-06-06 19:00:47	28.8675	15.87
				2021-06-06 19:01:18	28.7197	15.92
				2021-06-06 19:01:48	28.5684	15.96
				2021-06-06 19:02:18	28.4175	15.77
				2021-06-06 19:02:48	28.314	15.88
				2021-06-06 19:03:18	28.1517	15.95
				2021-06-06 19:03:48	27.9929	15.86
				2021-06-06 19:04:19	27.8183	15.77
				2021-06-06 19:04:49	27.4779	15.92
				2021-06-06 19:05:19	27.7931	8.07
				2021-06-06 19:05:49	27.5886	8.1
				2021-06-06 19:06:19	27.408	8
				2021-06-06 19:06:50	27.1958	7.98
				2021-06-06 19:07:20	26.7788	8.02
				2021-06-06 19:07:50	26.2838	8.15
				2021-06-06 19:08:20	25.7285	8.16
				2021-06-06 19:08:51	25.1526	8.14
				2021-06-06 19:09:21	24.6908	8.04
				2021-06-06 19:09:51	24.325	8.13
				2021-06-06 19:10:21	24.0861	8.01
				2021-06-06 19:10:51	23.9033	8.07
				2021-06-06 19:11:21	23.7249	8.1
				2021-06-06 19:11:51	23.6269	8.02
				2021-06-06 19:12:21	23.5146	8.02
				2021-06-06 19:12:52	23.4024	8.02
				2021-06-06 19:13:22	23.28	8
				2021-06-06 19:13:52	23.15	7.98
				2021-06-06 19:14:22	22.9664	7.98
				2021-06-06 19:14:52	22.756	7.94
				2021-06-06 19:15:22	22.6153	7.98
				2021-06-06 19:15:53	22.4022	7.93
				2021-06-06 19:16:23	22.2037	8.01
				2021-06-06 19:16:53	22.0604	7.99
				2021-06-06 19:17:23	21.8701	7.85
				2021-06-06 19:17:54	21.7203	7.93
				2021-06-06 19:18:24	21.5582	7.92
				2021-06-06 19:18:54	21.3995	7.97
				2021-06-06 19:19:24	21.256	7.97
				2021-06-06 19:19:54	21.0984	7.82
				2021-06-06 19:20:24	20.9475	7.98
				2021-06-06 19:20:54	20.7902	7.81
				2021-06-06 19:21:24	20.5827	7.85
				2021-06-06 19:21:55	20.3825	7.75
				2021-06-06 19:22:25	20.2696	7.79
				2021-06-06 19:22:55	20.1658	7.78
				2021-06-06 19:23:25	20.0234	7.74
				2021-06-06 19:23:55	19.8816	7.73
				2021-06-06 19:24:25	19.7612	7.78
				2021-06-06 19:24:56	19.627	7.77
				2021-06-06 19:25:26	19.499	7.75
				2021-06-06 19:25:56	19.4027	7.83
				2021-06-06 19:26:26	19.2358	7.89
				2021-06-06 19:26:56	19.1411	7.89
				2021-06-06 19:27:26	19.0417	7.82
				2021-06-06 19:27:56	18.8546	7.83
				2021-06-06 19:28:27	18.6992	7.88
				2021-06-06 19:28:57	18.5728	7.83
				2021-06-06 19:29:27	18.4002	7.8
				2021-06-06 19:29:57	18.2832	7.82
				2021-06-06 19:30:27	18.135	7.8
				2021-06-06 19:30:57	17.9804	7.9
				2021-06-06 19:31:27	17.8486	7.73
				2021-06-06 19:31:57	17.7471	7.76
				2021-06-06 19:32:27	17.6165	7.84
				2021-06-06 19:32:57	17.5136	7.77
				2021-06-06 19:33:27	17.3995	7.74
				2021-06-06 19:33:58	17.2728	7.67
				2021-06-06 19:34:28	17.1507	7.66
				2021-06-06 19:34:58	17.0523	7.79
				2021-06-06 19:35:28	16.918	7.69
				2021-06-06 19:35:58	16.7737	7.78
				2021-06-06 19:36:28	16.6639	7.63
				2021-06-06 19:36:58	16.5635	7.64
				2021-06-06 19:37:29	16.432	7.74
				2021-06-06 19:37:59	16.3343	7.64
				2021-06-06 19:38:29	16.1771	7.57
				2021-06-06 19:39:00	16.0574	7.56
				2021-06-06 19:39:30	15.9561	7.53
				2021-06-06 19:40:00	15.8308	7.6
				2021-06-06 19:40:30	15.6949	7.63
				2021-06-06 19:41:00	15.5664	7.52
				2021-06-06 19:41:30	15.4444	7.49
				2021-06-06 19:42:00	15.3241	7.56
				2021-06-06 19:42:30	15.173	7.53
				2021-06-06 19:43:00	15.0394	7.46
				2021-06-06 19:43:31	14.9002	7.48
				2021-06-06 19:44:01	14.7392	7.52
				2021-06-06 19:44:31	14.6263	7.47
				2021-06-06 19:45:01	14.46	7.5
				2021-06-06 19:45:32	14.3369	7.44
				2021-06-06 19:46:02	14.1533	7.36
				2021-06-06 19:46:32	13.9893	7.39
				2021-06-06 19:47:02	13.7641	7.42
				2021-06-06 19:47:32	13.5792	7.36
				2021-06-06 19:48:02	13.4139	7.31
				2021-06-06 19:48:32	13.2824	7.29
				2021-06-06 19:49:03	13.1859	7.35
				2021-06-06 19:49:33	13.0566	7.36
				2021-06-06 19:50:03	12.931	7.22
				2021-06-06 19:50:33	12.8419	7.28
				2021-06-06 19:51:03	12.7121	7.31
				2021-06-06 19:51:33	12.5784	7.2
				2021-06-06 19:52:03	12.4818	7.19
				2021-06-06 19:52:34	12.3469	7.1
				2021-06-06 19:53:04	12.205	7.15
				2021-06-06 19:53:34	12.0672	7.09
				2021-06-06 19:54:04	11.926	7.18
				2021-06-06 19:54:34	11.8261	7.09
				2021-06-06 19:55:04	11.6817	7.11
				2021-06-06 19:55:34	11.5405	6.99
				2021-06-06 19:56:04	11.4123	7.01
				2021-06-06 19:56:34	11.0476	14.2
				2021-06-06 19:57:05	10.9246	14.06
				2021-06-06 19:57:35	10.7453	14.12
				2021-06-06 19:58:05	10.8902	6.91
				2021-06-06 19:58:35	10.7565	6.86
				2021-06-06 19:59:05	10.6043	6.94
				2021-06-06 19:59:35	10.4906	6.79
				2021-06-06 20:00:06	10.1888	13.75
				2021-06-06 20:00:36	10.087	13.78
				2021-06-06 20:01:06	9.9498	13.8
				2021-06-06 20:01:36	9.82278	13.53
				2021-06-06 20:02:06	9.7416	13.53
				2021-06-06 20:02:36	9.62426	13.33
				2021-06-06 20:03:06	9.47716	13.09
				2021-06-06 20:03:36	9.34032	13.42
				2021-06-06 20:04:07	9.2532	13.2
				2021-06-06 20:04:37	9.12384	12.96
				2021-06-06 20:05:07	9.02016	12.96
				2021-06-06 20:05:37	8.88978	12.94
				2021-06-06 20:06:07	8.788	13
				2021-06-06 20:06:37	8.67162	12.79
				2021-06-06 20:07:07	8.56992	12.64
				2021-06-06 20:07:37	8.4678	12.83
				2021-06-06 20:08:08	8.35812	12.78
				2021-06-06 20:08:38	8.23032	12.88
				2021-06-06 20:09:08	8.14088	12.76
				2021-06-06 20:09:38	8.02426	19.06
				2021-06-06 20:10:08	7.89798	18.94
				2021-06-06 20:10:38	7.84992	18.87
				2021-06-06 20:11:08	7.73091	12.33
				2021-06-06 20:11:39	7.67144	18.62
				2021-06-06 20:12:09	7.57062	12.33
				2021-06-06 20:12:39	7.49086	12.22
				2021-06-06 20:13:09	7.39102	18.34
				2021-06-06 20:13:39	7.30296	12.42
				2021-06-06 20:14:09	7.29512	18.61
				2021-06-06 20:14:40	7.1921	12.19
				2021-06-06 20:15:10	7.15104	18.72
				2021-06-06 20:15:40	7.08975	12.33
				2021-06-06 20:16:10	7.00245	12.35
				2021-06-06 20:16:40	6.95232	12.07
				2021-06-06 20:17:10	6.89374	12.01
				2021-06-06 20:17:40	6.84208	11.92
				2021-06-06 20:18:10	6.80748	12.07
				2021-06-06 20:18:41	6.78192	11.94
				2021-06-06 20:19:11	6.75084	12.12
				2021-06-06 20:19:41	6.7253	12.34
				2021-06-06 20:20:11	6.69834	11.94
				2021-06-06 20:20:41	6.66996	17.93
				2021-06-06 20:21:11	6.62592	12.18
				2021-06-06 20:21:42	6.61084	11.89
				2021-06-06 20:22:12	6.59022	12.07
				2021-06-06 20:22:42	6.58251	11.99
				2021-06-06 20:23:12	6.54545	12.01
				2021-06-06 20:23:42	6.53562	11.97
				2021-06-06 20:24:12	6.50056	18.26
				2021-06-06 20:24:43	6.4854	12.01
				2021-06-06 20:25:13	6.46952	12.07
				2021-06-06 20:25:43	6.426	18.36
				2021-06-06 20:26:13	6.38248	17.68
				2021-06-06 20:26:43	6.35948	18.38
				2021-06-06 20:27:13	6.34624	11.84
				2021-06-06 20:27:43	6.3732	16.95
				2021-06-06 20:28:13	6.28292	11.81
				2021-06-06 20:28:44	6.24679	11.99
				2021-06-06 20:29:14	6.21608	18.07
				2021-06-06 20:29:44	6.17568	18.38
				2021-06-06 20:30:14	6.14866	11.87
				2021-06-06 20:30:45	6.1178	18.1
				2021-06-06 20:31:15	6.0873	11.82
				2021-06-06 20:31:45	6.04206	12.06
				2021-06-06 20:32:15	6.0093	12.14
				2021-06-06 20:32:46	5.97318	17.62
				2021-06-06 20:33:16	5.96604	17.97
				2021-06-06 20:33:46	5.9262	11.9
				2021-06-06 20:34:16	5.9004	17.88
				2021-06-06 20:34:46	5.85316	17.63
				2021-06-06 20:35:16	5.831	11.9
				2021-06-06 20:35:46	5.78968	11.72
				2021-06-06 20:36:16	5.75736	11.92
				2021-06-06 20:36:47	5.73625	17.65
				2021-06-06 20:37:17	5.6928	11.86
				2021-06-06 20:37:47	5.67469	18.13
				2021-06-06 20:38:17	5.63816	11.92
				2021-06-06 20:38:47	5.61172	11.74
				2021-06-06 20:39:17	5.58135	11.85
				2021-06-06 20:39:47	5.54829	11.73
				2021-06-06 20:40:17	5.51	11.6
				2021-06-06 20:40:48	5.46375	11.75
				2021-06-06 20:41:18	5.43928	17.66
				2021-06-06 20:41:48	5.4162	17.7
				2021-06-06 20:42:18	5.39448	10.92
				2021-06-06 20:42:48	5.33319	11.67
				2021-06-06 20:43:18	5.30328	11.63
				2021-06-06 20:43:48	5.27472	17.76
				2021-06-06 20:44:19	5.22732	17.78
				2021-06-06 20:44:49	5.1891	17.65
				2021-06-06 20:45:19	5.1597	11.7
				2021-06-06 20:45:49	5.13708	11.57
				2021-06-06 20:46:19	5.09442	11.82
				2021-06-06 20:46:49	5.05289	11.51
				2021-06-06 20:47:20	5.02996	11.38
				2021-06-06 20:47:50	5.00241	17.43
				2021-06-06 20:48:20	4.95995	11.35
				2021-06-06 20:48:50	4.9184	11.6
				2021-06-06 20:49:20	4.88448	11.52
				2021-06-06 20:49:51	4.8507	17.02
				2021-06-06 20:50:21	4.81656	17.08
				2021-06-06 20:50:51	4.77927	17.13
				2021-06-06 20:51:21	4.74328	11.24
				2021-06-06 20:51:51	4.70184	11.44
				2021-06-06 20:52:22	4.67406	11.29
				2021-06-06 20:52:52	4.62702	11.51
				2021-06-06 20:53:22	4.60226	11.42
				2021-06-06 20:53:52	4.55796	11.51
				2021-06-06 20:54:22	4.51008	5.76
				2021-06-06 20:54:52	4.46796	11.34
				2021-06-06 20:55:22	4.44312	11.22
				2021-06-06 20:55:52	4.3979	11.05
				2021-06-06 20:56:22	4.37472	17.36
				2021-06-06 20:56:52	4.32936	17.18
				2021-06-06 20:57:23	4.28264	11.39
				2021-06-06 20:57:53	4.25947	16.97
				2021-06-06 20:58:23	4.20336	16.68
				2021-06-06 20:58:53	4.17725	17.05
				2021-06-06 20:59:23	4.1245	11.3
				2021-06-06 20:59:54	4.0925	16.37
				2021-06-06 21:00:24	4.0586	11.15
				2021-06-06 21:00:54	4.01103	10.87
				2021-06-06 21:01:24	3.97848	10.96
				2021-06-06 21:01:54	3.942	10.95
				2021-06-06 21:02:24	3.906	11.16
				2021-06-06 21:02:55	3.87512	16.42
				2021-06-06 21:03:24	3.82445	11.15
				2021-06-06 21:03:55	3.79392	16.64
				2021-06-06 21:04:25	3.74096	16.48
				2021-06-06 21:04:55	3.71205	10.95
				2021-06-06 21:05:25	3.66858	16.02
				2021-06-06 21:05:55	3.6396	10.8
				2021-06-06 21:06:25	3.57975	5.55
				2021-06-06 21:06:55	3.54008	5.48
				2021-06-06 21:07:25	3.50025	10.77
				2021-06-06 21:07:55	3.465	5.5
				2021-06-06 21:08:26	3.4304	10.72
				2021-06-06 21:08:56	3.38832	10.86
				2021-06-06 21:09:26	3.36752	16.19
				2021-06-06 21:09:56	3.32175	10.75
				2021-06-06 21:10:26	3.2562	5.4
				2021-06-06 21:10:56	3.23219	10.81
				2021-06-06 21:12:27	3.11392	10.52
				2021-06-06 21:12:57	3.07133	10.93
				2021-06-06 21:13:57	2.99336	10.54
				2021-06-06 21:14:28	2.9652	10.59
				2021-06-06 21:15:28	2.8917	10.71
				2021-06-06 21:15:58	2.84686	10.39
				2021-06-06 21:18:29	2.66682	10.14
				2021-06-06 21:20:29	2.5132	10.3
				2021-06-06 21:20:59	2.46061	10.21
				2021-06-06 21:23:00	2.3281	15.02
				2021-06-06 21:23:30	2.28375	15.75
				2021-06-06 21:24:30	2.28464	10.48

## Sheet: Figure 5a
		Maximum power point voltage (V)
		0	0.606061	1.21212	1.81818	2.42424	3.0303	3.63636	4.24242	4.84848	5.45455	6.06061	6.66667	7.27273	7.87879	8.48485	9.09091	9.69697	10.303	10.9091	11.5152	12.1212	12.7273	13.3333	13.9394	14.5455	15.1515	15.7576	16.3636	16.9697	17.5758	18.1818	18.7879	19.3939	20	20.6061	21.2121	21.8182	22.4242	23.0303	23.6364	24.2424	24.8485	25.4545	26.0606	26.6667	27.2727	27.8788	28.4848
Maximum power point current (A)	0	0	0	0	0	0	0	0	0	0	0	0	0	0	0	0	0	0	0	0	0	0	0	0	0	0	0	0	0	0	0	0	0	5.40646e-06	6.74796e-05	0.000363485	0.00087355	0.00172241	0.00246023	0.00348373	0.00384258	0.00397234	0.00492009	0.00533734	0.00586328	0.00686455	0.00901221	0.0107069	0.0127289
	0.205128	0	0	0	0	0	0	0	0	0	0	0	0	0	0	0	0	0	0	0	0	0	0	0	0	0	0	0	0	0	0	0	8.41623e-05	0.000395293	0.000491957	0.000272734	0	0	0	0	0	0	0.000104182	0.000359782	0.00142916	0.00108081	0.00192589	0.000329151	0.000586455
	0.410256	0	0	0	0	0	0	0	0	0	0	0	0	0	0	0	0	0	0	0	0	0	0	0	0	0	0	0	0	0	0	0	0	0	0.000313106	0.0018119	0.00541777	0.000423671	0	0	0	0	0	0	0	0.000192692	0.00141393	0.00812003	0.0073942
	0.615385	0	0	0	0	0	0	0	0	0	0	0	0	0	0	0	0	0	0	0	0	0	0	0	0	0	0	0	0	0	0	0	0	0	0	0	0.00272101	0.010836	0.000876668	0	0	0	0	0	0	0	0	0.000939545	0.00359821
	0.820513	0	0	0	0	0	0	0	0	0	0	0	0	0	0	0	0	0	0	0	0	0	0	0	0	0	0	0	0	0	0	0	0	0	0	0	0	0.014766	0.0130502	0.00252459	0	0	0.00124322	0	0	0	0.000422091	0.000942834	0.001718
	1.02564	0	0	0	0	0	0	0	0	0	0	0	0	0	0	0	0	0	0	0	0	0	0	0	0	0	0	0	0	0	0	0	0	0	0	0	0.00583571	0.00975493	0.0199662	0.00495791	0.00266799	0.00130498	0.000425349	0	0	0	0.000543186	0.00267852	0.004249
	1.23077	0	0	0	0	0	0	0	0	0	0	0	0	0	0	0	0	0	0	0	0	0	0	0	0	0	0	0	0	0	0	0	0	0.000468409	0.0018236	0.00796112	0.00953881	0.00897466	0.0271987	0.00398436	0.00409121	0.00110128	0.00231839	0	0	0	0	0.00185251	0.00444332
	1.4359	0	0	0	0	0	0	0	0	0	0	0	0	0	0	0	0	0	0	0	0	0	0	0	0	0.000402553	0.000412462	0	0	0	0	0	0	0.00213592	0.00747464	0.00784155	0.00490048	0.0100019	0.0326461	0.00179731	0.00127464	0.000585754	0.0043765	0	0	0	0	0.00428721	0.00374862
	1.64103	0	0	0	0	0	0	0	0	0	0	0	0	0	0	0	0	0	0	0	0	0	0	0	0.0004428	0.000852987	0	0.000484614	0	0	0	0.000538824	0.00381886	0.00504709	0.00170175	0.00485925	0.00650678	0.00847467	0.0235268	0.00533478	0.000715321	0.0101929	0.00819044	0.00526461	0	0	0.000780871	0.00246565	0.00586378
	1.84615	0	0	0	0	0	0	0	0	0	0	0	0	0	0	0	0	0	0	0	0	0	0	0	0.00609252	0.000471141	0.00105186	0.00102982	0	0.000549799	0.00342549	0.00242696	0.00256198	0.00458457	0.00727832	0.00200341	0.00350259	0.00362253	0.0145974	0.00833065	0.0016311	0.0183965	0.0095967	0.00320105	0	0	0.00091458	0.00556105	0.0056695
	2.05128	0	0	0	0	0	0	0	0	0	0	0	0	0	0	0	0	0	0	0	0	0	0	0	0.00812861	0.00221174	0.00558248	0.000542669	0	0	0	0	0.00201447	0.00207233	0.0205136	0.0130321	0.00472542	0.00635793	0.00478174	0.00506087	0.0173864	0.0245273	0.0100437	0.000934358	0	0	0.0010091	0.00601012	0.00825834
	2.25641	0	0	0	0	0	0	0	0	0	0	0	0	0	0	0	0	0	0	0	0	0	0	0	0.00500983	0.00768179	0.00415822	0	0	0	0	0	0	0	0.00242805	0.0145969	0.0169979	0.00799899	0.011581	0.00647892	0.0198117	0.0164464	0.0118408	0.00611935	0.00101701	0.00433952	0.00107985	0.00547058	0.011395
	2.46154	0	0	0	0	0	0	0	0	0	0	0	0	0	0	0	0	0	0	0	0	0	0	0.000624034	0.00990693	0.00809183	0.00129737	0	0	0	0	0	0	0	0	0.00185854	0.0121629	0.0244757	0.024143	0.0150717	0.0295937	0.00931454	0.0130042	0.0262921	0.02567	0.006854	0.00115782	0.00727997	0.0149423
	2.66667	0	0	0	0	0	0	0	0	0	0	0	0	0	0	0	0	0	0	0	0	0	0	0.0161668	0.0289022	0.00343304	0	0	0	0	0	0	0	0	0	0.000972056	0.0167978	0.0466467	0.0167222	0.0303453	0.0176708	0.00787573	0.00577565	0.00350996	0.00969315	0.0086557	0.0115041	0.0079751	0.0226892
	2.87179	0	0	0	0	0	0	0	0	0	0	0	0	0	0	0	0	0	0	0	0	0	0.000679493	0.0549998	0.0361893	0.00433166	0	0	0	0	0	0	0	0	0	0.00528468	0.0417725	0.0544778	0.0214606	0.02419	0.0152557	0.00607281	0.00123495	0.00121098	0	0.0027072	0.00539979	0.0110271	0.0199022
	3.07692	0	0	0	0	0	0	0	0	0	0	0	0	0	0	0	0	0	0	0	0	0	0.00213116	0.0665929	0.0125602	0	0	0	0	0	0	0	0	0	0	0	0.0609063	0.0481013	0.0252344	0.0185227	0.00751363	0.00264892	0.00273321	0.0013403	0	0.00138714	0	0.0105108	0.0109369
	3.28205	0	0	0	0	0	0	0	0	0	0	0	0	0	0	0	0	0	0	0	0	0	0.00224562	0.0280145	0.000751947	0	0	0	0	0	0	0	0	0	0	0.00118564	0.0843186	0.0456481	0.0281668	0.00652253	0.00964513	0.00142485	0.00141575	0	0	0	0.00156875	0.00792448	0.0439417
	3.48718	0	0	0	0	0	0	0	0	0	0	0	0	0	0	0	0	0	0	0	0	0	0	0	0	0	0	0	0	0	0	0	0	0	0	0.0150556	0.0860334	0.0488867	0.0136209	0.00283589	0.00428459	0.00143688	0	0	0	0	0	0.0272699	0.11015
	3.69231	0	0	0	0	0	0	0	0	0	0	0	0	0	0	0	0	0	0	0	0	0	0	0	0	0	0	0	0	0	0	0	0	0	0.00524488	0.166494	0.197873	0.0597246	0.0115024	0.00149922	0.00301344	0	0.0031088	0	0	0	0.00703326	0.105578	0.134396
	3.89744	0	0	0	0	0	0	0	0	0	0	0	0	0	0	0	0	0	0	0	0	0	0	0	0	0	0	0	0	0	0	0	0	0.00134765	0.0270618	0.223083	0.157154	0.0502549	0.00903915	0.00310872	0	0.00161308	0	0	0	0.00181749	0.00371968	0.0944438	0.211699
	4.10256	0	0	0	0	0	0	0	0	0	0	0	0	0	0	0	0	0	0	0	0	0	0	0	0	0	0	0	0	0	0	0	0	0	0.0513535	0.253352	0.119995	0.0232948	0.00794376	0.00488723	0.00334044	0.00166726	0	0	0	0	0.0118342	0.102872	0.207177
	4.30769	0	0	0	0	0	0	0	0	0	0	0	0	0	0	0	0	0	0	0	0	0	0	0	0	0	0	0	0	0	0	0	0	0.00147219	0.0976399	0.250965	0.081913	0.0390142	0.00844791	0.00344282	0	0	0	0	0	0.00203445	0.00807607	0.0979347	0.179648
	4.51282	0	0	0	0	0	0	0	0	0	0	0	0	0	0	0	0	0	0	0	0	0	0	0	0	0	0	0	0	0	0	0	0	0	0.0389277	0.0734534	0.0342089	0.0101788	0.0173262	0.0106872	0	0	0	0	0	0.00833389	0.0750315	0.176269	0.170279
	4.71795	0	0	0	0	0	0	0	0	0	0	0	0	0	0	0	0	0	0	0	0	0	0	0	0	0	0	0	0	0	0	0	0	0	0.00163658	0.00162914	0.00175235	0.00174653	0.012645	0.00923414	0	0	0	0	0	0.052401	0.172464	0.253049	0.166331
	4.92308	0	0	0	0	0	0	0	0	0	0	0	0	0	0	0	0	0	0	0	0	0	0	0	0	0	0	0	0	0	0	0	0	0	0	0	0.00181926	0	0.00387001	0.00194564	0	0	0	0	0.00223679	0.049631	0.127123	0.150406	0.108578
	5.12821	0	0	0	0	0	0	0	0	0	0	0	0	0	0	0	0	0	0	0	0	0	0	0	0	0	0	0	0	0	0	0	0	0	0	0	0	0	0	0	0	0	0	0	0.00244018	0.011516	0.0477669	0.0687161	0.0950381
	5.33333	0	0	0	0	0	0	0	0	0	0	0	0	0	0	0	0	0	0	0	0	0	0	0	0	0	0	0	0	0	0	0	0	0	0	0	0	0	0	0	0	0	0	0	0.012109	0.0171202	0.0123836	0.0587897	0.0573576
	5.53846	0	0	0	0	0	0	0	0	0	0	0	0	0	0	0	0	0	0	0	0	0	0	0	0	0	0	0	0	0	0	0	0	0	0	0	0	0	0	0	0	0	0	0	0.00756722	0.00506495	0.0103921	0.0317868	0.05684
	5.74359	0	0	0	0	0	0	0	0	0	0	0	0	0	0	0	0	0	0	0	0	0	0	0	0	0	0	0	0	0	0	0	0	0	0	0	0	0	0	0	0	0	0	0	0.00513777	0.0104477	0.00255851	0.0247022	0.0476384
	5.94872	0	0	0	0	0	0	0	0	0	0	0	0	0	0	0	0	0	0	0	0	0	0	0	0	0	0	0	0	0	0	0	0	0	0	0	0	0.00222731	0	0	0	0	0	0	0.00531298	0.00254017	0	0.0197129	0.0174778
	6.15385	0	0	0	0	0	0	0	0	0	0	0	0	0	0	0	0	0	0	0	0	0	0	0	0	0	0	0	0	0	0	0	0	0	0	0	0	0	0	0	0	0	0	0	0	0	0	0.0117007	0.00600477
	6.35897	0	0	0	0	0	0	0	0	0	0	0	0	0	0	0	0	0	0	0	0	0	0	0	0	0	0	0	0	0	0	0	0	0	0	0	0	0	0	0	0	0	0	0	0	0	0	0.00296349	0
	6.5641	0	0	0	0	0	0	0	0	0	0	0	0	0	0	0	0	0	0	0	0	0	0	0	0	0	0	0	0	0	0	0	0	0	0	0	0	0	0	0	0	0	0	0	0	0	0	0	0
	6.76923	0	0	0	0	0	0	0	0	0	0	0	0	0	0	0	0	0	0	0	0	0	0	0	0	0	0	0	0	0	0	0	0	0	0	0	0	0	0	0	0	0	0	0	0	0	0	0	0
	6.97436	0	0	0	0	0	0	0	0	0	0	0	0	0	0	0	0	0	0	0	0	0	0	0	0	0	0	0	0	0	0	0	0	0	0	0	0	0	0	0	0	0	0	0	0	0	0	0	0
	7.17949	0	0	0	0	0	0	0	0	0	0	0	0	0	0	0	0	0	0	0	0	0	0	0	0	0	0	0	0	0	0	0	0	0	0	0	0	0	0	0	0	0	0	0	0	0	0	0	0
	7.38462	0	0	0	0	0	0	0	0	0	0	0	0	0	0	0	0	0	0	0	0	0	0	0	0	0	0	0	0	0	0	0	0	0	0	0	0	0	0	0	0	0	0	0	0	0	0	0	0
	7.58974	0	0	0	0	0	0	0	0	0	0	0	0	0	0	0	0	0	0	0	0	0	0	0	0	0	0	0	0	0	0	0	0	0	0	0	0	0	0	0	0	0	0	0	0	0	0	0	0
	7.79487	0	0	0	0	0	0	0	0	0	0	0	0	0	0	0	0	0	0	0	0	0	0	0	0	0	0	0	0	0	0	0	0	0	0	0	0	0	0	0	0	0	0	0	0	0	0	0	0
	8	0	0	0	0	0	0	0	0	0	0	0	0	0	0	0	0	0	0	0	0	0	0	0	0	0	0	0	0	0	0	0	0	0	0	0	0	0	0	0	0	0	0	0	0	0	0	0	0
		Green cell are DC yield values in kWh
[truncated: 52 more columns]

## Sheet: Figure 5b
		Maximum power point voltage (V)
		0	0.606061	1.21212	1.81818	2.42424	3.0303	3.63636	4.24242	4.84848	5.45455	6.06061	6.66667	7.27273	7.87879	8.48485	9.09091	9.69697	10.303	10.9091	11.5152	12.1212	12.7273	13.3333	13.9394	14.5455	15.1515	15.7576	16.3636	16.9697	17.5758	18.1818	18.7879	19.3939	20	20.6061	21.2121	21.8182	22.4242	23.0303	23.6364	24.2424	24.8485	25.4545	26.0606	26.6667	27.2727	27.8788	28.4848
Maximum power point power (W)	0	0	0	0	0	0	0	0	0	0	0	0	0	0	0	0	0	0	0	0	0	0	0	0	0	0	0	0	0	0	0	0	8.41623e-05	0.000400699	0.000702481	0.000928961	0.00087355	0.00172241	0.00246023	0.00348373	0.00384258	0.00397234	0.00502427	0.00569712	0.00729244	0.00714927	0.00901221	0.0108477	0.0129999
	8.97436	0	0	0	0	0	0	0	0	0	0	0	0	0	0	0	0	0	0	0	0	0	0	0	0	0	0	0	0	0	0	0	0	0	0.000170062	0.00151916	0.00813879	0.0109584	0.000574552	0	0	0	0	0	0	0.000988785	0.00333982	0.00830837	0.00770959
	17.9487	0	0	0	0	0	0	0	0	0	0	0	0	0	0	0	0	0	0	0	0	0	0	0	0.000895776	0.00125554	0.000412462	0	0	0	0	0	0	0	0	0.000446861	0.00671668	0.0248222	0.026443	0.00467618	0.00173022	0.00130498	0.00166857	0	0	0	0.000422091	0.000939545	0.00484307
	26.9231	0	0	0	0	0	0	0	0	0	0	0	0	0	0	0	0	0	0	0	0	0	0	0	0.0193667	0.00735283	0.0101802	0.0020571	0	0.000549799	0.00342549	0.001127	0.00381886	0.00704737	0.010391	0.0165125	0.0135583	0.0189766	0.0538867	0.00735746	0.00502898	0.00168703	0.00231839	0	0	0	0.000543186	0.00362135	0.00472214
	35.8974	0	0	0	0	0	0	0	0	0	0	0	0	0	0	0	0	0	0	0	0	0	0.00429713	0.137595	0.0839527	0.0188684	0.0019097	0	0	0	0	0.00183879	0.00457645	0.00726095	0.0238179	0.0079003	0.0100094	0.0113482	0.0479152	0.0101978	0.00198996	0.00868615	0.00802868	0.00143436	0	0	0	0.00461186	0.00741222
	44.8718	0	0	0	0	0	0	0	0	0	0	0	0	0	0	0	0	0	0	0	0	0	0.000759143	0.0288034	0.00376908	0	0	0	0	0	0	0	0	0	0.00701111	0.0254346	0.0234836	0.0123765	0.0148675	0.010651	0.0171935	0.0362647	0.0150071	0.0070313	0	0	0.000780871	0.00485856	0.00753408
	53.8462	0	0	0	0	0	0	0	0	0	0	0	0	0	0	0	0	0	0	0	0	0	0	0	0	0	0	0	0	0	0	0	0	0	0	0.00384595	0.0344268	0.0663988	0.0358037	0.0237876	0.0449363	0.0307177	0.0231145	0.00598988	0.00101701	0.00103072	0.00192368	0.0107061	0.0109316
	62.8205	0	0	0	0	0	0	0	0	0	0	0	0	0	0	0	0	0	0	0	0	0	0	0	0	0	0	0	0	0	0	0	0	0	0	0.00545497	0.110887	0.104036	0.0416555	0.0514065	0.0380046	0.0122516	0.0166777	0.0308659	0.0304178	0.0101628	0.00223768	0.00782816	0.0146965
	71.7949	0	0	0	0	0	0	0	0	0	0	0	0	0	0	0	0	0	0	0	0	0	0	0	0	0	0	0	0	0	0	0	0	0	0.0159568	0.123249	0.198792	0.095002	0.0481216	0.0250453	0.010048	0.00755478	0.00258829	0.00121098	0.00494539	0.0100019	0.0141919	0.0128975	0.0296936
	80.7692	0	0	0	0	0	0	0	0	0	0	0	0	0	0	0	0	0	0	0	0	0	0	0	0	0	0	0	0	0	0	0	0	0.00281984	0.112157	0.526999	0.364268	0.100383	0.0242939	0.00283589	0.0140715	0.00286173	0.00279561	0.0013403	0	0.00274816	0.00271205	0.0169291	0.0296338
	89.7436	0	0	0	0	0	0	0	0	0	0	0	0	0	0	0	0	0	0	0	0	0	0	0	0	0	0	0	0	0	0	0	0	0	0.0937503	0.332137	0.17799	0.0691606	0.0141456	0.0078465	0.00155249	0.00161308	0.0031088	0	0	0	0.00156875	0.0125333	0.0336286
	98.7179	0	0	0	0	0	0	0	0	0	0	0	0	0	0	0	0	0	0	0	0	0	0	0	0	0	0	0	0	0	0	0	0	0	0	0.00164786	0.00676324	0.0201989	0.0258638	0.0139445	0.00334044	0.00166726	0	0	0	0	0.00526157	0.0802316	0.162315
	107.692	0	0	0	0	0	0	0	0	0	0	0	0	0	0	0	0	0	0	0	0	0	0	0	0	0	0	0	0	0	0	0	0	0	0	0	0.00181926	0	0.014776	0.0110683	0	0	0	0	0	0.00181749	0.00549137	0.166422	0.25736
	116.667	0	0	0	0	0	0	0	0	0	0	0	0	0	0	0	0	0	0	0	0	0	0	0	0	0	0	0	0	0	0	0	0	0	0	0	0	0	0	0.00194564	0	0	0	0	0	0.00617252	0.0220032	0.145301	0.309696
	125.641	0	0	0	0	0	0	0	0	0	0	0	0	0	0	0	0	0	0	0	0	0	0	0	0	0	0	0	0	0	0	0	0	0	0	0	0	0.00222731	0	0	0	0	0	0	0.00223679	0.0677131	0.216111	0.299446	0.268329
	134.615	0	0	0	0	0	0	0	0	0	0	0	0	0	0	0	0	0	0	0	0	0	0	0	0	0	0	0	0	0	0	0	0	0	0	0	0	0	0	0	0	0	0	0	0.00971308	0.0476353	0.184809	0.304375	0.247994
	143.59	0	0	0	0	0	0	0	0	0	0	0	0	0	0	0	0	0	0	0	0	0	0	0	0	0	0	0	0	0	0	0	0	0	0	0	0	0	0	0	0	0	0	0	0.0124033	0.0245806	0.0317556	0.100808	0.14809
	152.564	0	0	0	0	0	0	0	0	0	0	0	0	0	0	0	0	0	0	0	0	0	0	0	0	0	0	0	0	0	0	0	0	0	0	0	0	0	0	0	0	0	0	0	0.0104507	0.0129878	0.0103921	0.067862	0.0840388
	161.538	0	0	0	0	0	0	0	0	0	0	0	0	0	0	0	0	0	0	0	0	0	0	0	0	0	0	0	0	0	0	0	0	0	0	0	0	0	0	0	0	0	0	0	0	0	0.00255851	0.0442135	0.07963
	170.513	0	0	0	0	0	0	0	0	0	0	0	0	0	0	0	0	0	0	0	0	0	0	0	0	0	0	0	0	0	0	0	0	0	0	0	0	0	0	0	0	0	0	0	0	0	0	0.0116101	0.0262421
	179.487	0	0	0	0	0	0	0	0	0	0	0	0	0	0	0	0	0	0	0	0	0	0	0	0	0	0	0	0	0	0	0	0	0	0	0	0	0	0	0	0	0	0	0	0	0	0	0.00592412	0.00318005
	188.462	0	0	0	0	0	0	0	0	0	0	0	0	0	0	0	0	0	0	0	0	0	0	0	0	0	0	0	0	0	0	0	0	0	0	0	0	0	0	0	0	0	0	0	0	0	0	0	0
	197.436	0	0	0	0	0	0	0	0	0	0	0	0	0	0	0	0	0	0	0	0	0	0	0	0	0	0	0	0	0	0	0	0	0	0	0	0	0	0	0	0	0	0	0	0	0	0	0	0
	206.41	0	0	0	0	0	0	0	0	0	0	0	0	0	0	0	0	0	0	0	0	0	0	0	0	0	0	0	0	0	0	0	0	0	0	0	0	0	0	0	0	0	0	0	0	0	0	0	0
	215.385	0	0	0	0	0	0	0	0	0	0	0	0	0	0	0	0	0	0	0	0	0	0	0	0	0	0	0	0	0	0	0	0	0	0	0	0	0	0	0	0	0	0	0	0	0	0	0	0
	224.359	0	0	0	0	0	0	0	0	0	0	0	0	0	0	0	0	0	0	0	0	0	0	0	0	0	0	0	0	0	0	0	0	0	0	0	0	0	0	0	0	0	0	0	0	0	0	0	0
	233.333	0	0	0	0	0	0	0	0	0	0	0	0	0	0	0	0	0	0	0	0	0	0	0	0	0	0	0	0	0	0	0	0	0	0	0	0	0	0	0	0	0	0	0	0	0	0	0	0
	242.308	0	0	0	0	0	0	0	0	0	0	0	0	0	0	0	0	0	0	0	0	0	0	0	0	0	0	0	0	0	0	0	0	0	0	0	0	0	0	0	0	0	0	0	0	0	0	0	0
	251.282	0	0	0	0	0	0	0	0	0	0	0	0	0	0	0	0	0	0	0	0	0	0	0	0	0	0	0	0	0	0	0	0	0	0	0	0	0	0	0	0	0	0	0	0	0	0	0	0
	260.256	0	0	0	0	0	0	0	0	0	0	0	0	0	0	0	0	0	0	0	0	0	0	0	0	0	0	0	0	0	0	0	0	0	0	0	0	0	0	0	0	0	0	0	0	0	0	0	0
	269.231	0	0	0	0	0	0	0	0	0	0	0	0	0	0	0	0	0	0	0	0	0	0	0	0	0	0	0	0	0	0	0	0	0	0	0	0	0	0	0	0	0	0	0	0	0	0	0	0
	278.205	0	0	0	0	0	0	0	0	0	0	0	0	0	0	0	0	0	0	0	0	0	0	0	0	0	0	0	0	0	0	0	0	0	0	0	0	0	0	0	0	0	0	0	0	0	0	0	0
	287.179	0	0	0	0	0	0	0	0	0	0	0	0	0	0	0	0	0	0	0	0	0	0	0	0	0	0	0	0	0	0	0	0	0	0	0	0	0	0	0	0	0	0	0	0	0	0	0	0
	296.154	0	0	0	0	0	0	0	0	0	0	0	0	0	0	0	0	0	0	0	0	0	0	0	0	0	0	0	0	0	0	0	0	0	0	0	0	0	0	0	0	0	0	0	0	0	0	0	0
	305.128	0	0	0	0	0	0	0	0	0	0	0	0	0	0	0	0	0	0	0	0	0	0	0	0	0	0	0	0	0	0	0	0	0	0	0	0	0	0	0	0	0	0	0	0	0	0	0	0
	314.103	0	0	0	0	0	0	0	0	0	0	0	0	0	0	0	0	0	0	0	0	0	0	0	0	0	0	0	0	0	0	0	0	0	0	0	0	0	0	0	0	0	0	0	0	0	0	0	0
	323.077	0	0	0	0	0	0	0	0	0	0	0	0	0	0	0	0	0	0	0	0	0	0	0	0	0	0	0	0	0	0	0	0	0	0	0	0	0	0	0	0	0	0	0	0	0	0	0	0
	332.051	0	0	0	0	0	0	0	0	0	0	0	0	0	0	0	0	0	0	0	0	0	0	0	0	0	0	0	0	0	0	0	0	0	0	0	0	0	0	0	0	0	0	0	0	0	0	0	0
	341.026	0	0	0	0	0	0	0	0	0	0	0	0	0	0	0	0	0	0	0	0	0	0	0	0	0	0	0	0	0	0	0	0	0	0	0	0	0	0	0	0	0	0	0	0	0	0	0	0
	350	0	0	0	0	0	0	0	0	0	0	0	0	0	0	0	0	0	0	0	0	0	0	0	0	0	0	0	0	0	0	0	0	0	0	0	0	0	0	0	0	0	0	0	0	0	0	0	0
		Green cell are DC yield values in kWh
[truncated: 52 more columns]

## Sheet: Figure 5c
		Maximum power point voltage (V)
		0	0.606061	1.21212	1.81818	2.42424	3.0303	3.63636	4.24242	4.84848	5.45455	6.06061	6.66667	7.27273	7.87879	8.48485	9.09091	9.69697	10.303	10.9091	11.5152	12.1212	12.7273	13.3333	13.9394	14.5455	15.1515	15.7576	16.3636	16.9697	17.5758	18.1818	18.7879	19.3939	20	20.6061	21.2121	21.8182	22.4242	23.0303	23.6364	24.2424	24.8485	25.4545	26.0606	26.6667	27.2727	27.8788	28.4848
Maximum power point current (A)	0	0	0	0	0	0	0	1.05064e-05	0.00123212	0.0126615	0.0166767	0.0193998	0.005915	0.000117406	0	0.000617831	0.00480094	0.0205892	0.0439487	0.0631356	0.0747035	0.0960549	0.135566	0.199645	0.201168	0.0987722	0.0516105	0.0274067	0.0199961	0.0196337	0.0282386	0.0463137	0.0730697	0.0910326	0.114161	0.113396	0.153861	0.273049	0.295543	0.162885	0.0774181	0.0204462	0.000456421	0	0	0	0	0	0
	1.02564	0	0	0	0	0	0	0	0	0	0	0.0034522	0.0654062	0.0537615	0.00561109	0	0	0	0	0	0	0	0	0.00515065	0.195487	0.950074	0.437515	0.0978266	0.110464	0.029082	0.00212838	0	0	0	0.000278215	0.000527988	0.0229852	0.23953	0.85426	1.03257	0.389178	0.0101551	0.00044019	0.000398402	0	0	0	0	0
	2.05128	0	0	0	0	0	0	0	0	0	0	0	0.0240545	0.282441	0.1086	0.00207177	0	0	0	0	0	0	0	0.000850245	0.0411159	0.68531	1.37733	0.148479	0.0643087	0.0354908	0.0073262	0.0018899	0	0	0	0.00710489	0.0198363	0.0731839	0.404769	0.799225	0.676017	0.195898	0.00458223	0.000468059	0.00124569	0	0	0	0
	3.07692	0	0	0	0	0	0	0	0	0	0	0	0.0152347	0.393434	0.147093	0.0544805	0	0	0	0	0	0	0	0.00168758	0.0389207	0.441746	1.53985	0.346694	0.0544024	0.0175781	0.0134823	0.00450481	0	0	0	0.00547853	0.0140336	0.0359417	0.15168	0.413558	0.336309	0.164277	0.00769845	0.00169035	0	0	0	0	0
	4.10256	0	0	0	0	0	0	0	0	0	0	0	0.00456601	0.485409	0.272647	0.0578059	0	0	0	0	0	0	0	0.00119166	0.0265781	0.349437	1.42304	0.396656	0.103069	0.00842724	0.00138292	0	0	0	0	0	0.00417193	0.0189463	0.135386	0.111406	0.160852	0.0766102	0.0119773	0.00716075	0.00115053	0.00105484	0	0	0
	5.12821	0	0	0	0	0	0	0	0	0	0	0	0.00815312	0.477224	0.502963	0.035688	0	0	0	0	0	0	0	0.000678753	0.0154935	0.251327	1.03025	0.488555	0.113783	0.0126863	0.000844924	0	0	0	0	0.0018786	0.00423928	0.0249467	0.0985516	0.103241	0.0708687	0.0364097	0.0117515	0	0.00119287	0	0	0	0
	6.15385	0	0	0	0	0	0	0	0	0	0	0	0.0193458	0.584053	0.551172	0.038058	0	0	0	0	0	0	0	0.00153589	0.0310522	0.296412	0.696284	0.362864	0.0720551	0.0137417	0.00103674	0	0	0	0	0.00459901	0.0083937	0.0369463	0.06355	0.0884327	0.0890289	0.0219334	0.0015457	0	0	0	0	0	0
	7.17949	0	0	0	0	0	0	0	0	0	0	0	0.00844982	0.533364	0.399561	0.05312	0	0	0	0	0	0	0	0.00187958	0.0946866	0.380973	0.570731	0.222761	0.0468249	0.0148591	0.00114202	0	0	0	0	0.00411292	0.0158513	0.0647312	0.0658655	0.0996673	0.0592993	0.0112435	0	0	0	0	0	0	0
	8.20513	0	0	0	0	0	0	0	0	0	0	0	0.0107001	0.642045	0.295188	0.0520819	0	0	0	0	0	0.00188567	0	0.00204366	0.116721	0.619634	0.402767	0.139518	0.0431255	0.0128295	0.00269897	0	0	0	0.00322454	0.0283145	0.0797949	0.178487	0.100892	0.0447478	0.0318993	0.00564813	0.00188332	0	0	0	0	0	0
	9.23077	0	0	0	0	0	0	0	0	0	0	0	0.0119472	0.850577	0.297965	0.0570632	0	0	0	0	0	0	0	0.00342214	0.397025	0.654418	0.356966	0.0782955	0.0434886	0.00727131	0.00156135	0	0	0.00326734	0.0212465	0.125925	0.196479	0.214857	0.105861	0.037125	0.0238397	0.00402171	0.00200269	0	0	0	0	0	0
	10.2564	0	0	0	0	0	0	0	0	0	0	0	0.0117619	0.835729	0.340021	0.0326153	0	0	0	0	0	0	0	0.00131442	0.289064	0.558091	0.350974	0.0890641	0.0153332	0.00152383	0	0	0	0	0.00375461	0.0893568	0.284369	0.23305	0.0613044	0.0287639	0.00446117	0.00234785	0	0	0	0	0	0	0
	11.2821	0	0	0	0	0	0	0	0	0	0	0	0.0144142	0.89933	0.264335	0.0158871	0	0	0	0	0	0	0.00272671	0.00819125	0.168572	0.529857	0.271995	0.0664435	0.0120084	0	0	0	0	0	0.00600024	0.018804	0.0342547	0.0576401	0.0183998	0.0381999	0	0	0	0	0	0	0	0	0
	12.3077	0	0	0	0	0	0	0	0	0	0	0	0.0048653	0.939169	0.246713	0.0123105	0	0	0	0	0	0	0	0.0152156	0.163342	0.368814	0.286403	0.07775	0.0110812	0.00193909	0	0	0	0.00213536	0.00221664	0	0	0.0170508	0.0174605	0.0234743	0.0207738	0	0	0	0	0	0	0	0
	13.3333	0	0	0	0	0	0	0	0	0	0	0	0.0139071	1.10798	0.231039	0.0111649	0	0	0	0	0	0	0.00322372	0.0249284	0.316774	0.352224	0.193567	0.0578218	0.0434561	0	0	0	0	0	0	0	0	0	0	0.00551351	0	0	0	0	0	0	0	0	0
	14.359	0	0	0	0	0	0	0	0	0	0	0.00175163	0.0607047	1.19308	0.211826	0.00877813	0	0	0	0	0	0	0	0.108328	0.366698	0.462298	0.114397	0.115262	0.0169566	0	0	0	0	0	0	0	0	0	0	0	0	0	0	0	0	0	0	0	0
	15.3846	0	0	0	0	0	0	0	0	0	0	0	0.0823724	1.33963	0.223815	0.00698616	0	0	0	0	0	0.00336377	0	0.014847	0.111092	0.202437	0.118317	0.0727244	0.0045531	0	0	0	0	0	0	0	0	0	0	0	0	0	0	0	0	0	0	0	0
	16.4103	0	0	0	0	0	0	0	0	0	0	0	0.0797817	1.19816	0.171472	0.0038132	0	0	0	0	0	0	0	0	0.0709224	0.066831	0.0654177	0.044472	0.00239574	0	0	0	0	0	0	0	0	0	0	0	0	0	0	0	0	0	0	0	0
	17.4359	0	0	0	0	0	0	0	0	0	0	0	0.0700386	1.1208	0.197807	0.00665298	0	0	0	0	0	0	0	0.00415592	0.0218998	0.0297797	0.0478299	0.0271784	0	0	0	0	0	0	0	0	0	0	0	0	0	0	0	0	0	0	0	0	0
	18.4615	0	0	0	0	0	0	0	0	0	0	0	0.0668877	1.28496	0.177131	0.00281169	0	0	0	0	0	0	0	0	0	0	0.0226352	0.00516237	0	0	0	0	0	0	0	0	0	0	0	0	0	0	0	0	0	0	0	0	0
	19.4872	0	0	0	0	0	0	0	0	0	0	0	0.118362	1.34053	0.171314	0.00596303	0	0	0	0	0	0	0	0	0.00488846	0	0.00261296	0.0106883	0	0	0	0	0	0	0	0	0	0	0	0	0	0	0	0	0	0	0	0	0
	20.5128	0	0	0	0	0	0	0	0	0	0	0	0.227522	1.26013	0.115611	0.00467525	0	0	0	0	0	0	0	0	0	0	0	0	0	0	0	0	0	0	0	0	0	0	0	0	0	0	0	0	0	0	0	0	0
	21.5385	0	0	0	0	0	0	0	0	0	0	0	0.278482	1.17313	0.13784	0.00321929	0	0	0	0	0	0	0	0	0	0	0	0	0	0	0	0	0	0	0	0	0	0	0	0	0	0	0	0	0	0	0	0	0
	22.5641	0	0	0	0	0	0	0	0	0	0	0	0.321669	1.08415	0.101265	0.00168804	0	0	0	0	0	0	0	0	0	0	0	0	0	0	0	0	0	0	0	0	0	0	0	0	0	0	0	0	0	0	0	0	0
	23.5897	0	0	0	0	0	0	0	0	0	0	0	0.391419	0.987487	0.13582	0	0	0	0	0	0	0	0	0	0	0	0	0	0	0	0	0	0	0	0	0	0	0	0	0	0	0	0	0	0	0	0	0	0
	24.6154	0	0	0	0	0	0	0	0	0	0	0.00286138	0.489064	0.899545	0.095553	0	0	0	0	0	0	0	0	0	0	0	0	0	0	0	0	0	0	0	0	0	0	0	0	0	0	0	0	0	0	0	0	0	0
	25.641	0	0	0	0	0	0	0	0	0	0	0	0.606328	0.72655	0.078578	0	0	0	0	0	0	0	0	0	0	0	0	0	0	0	0	0	0	0	0	0	0	0	0	0	0	0	0	0	0	0	0	0	0
	26.6667	0	0	0	0	0	0	0	0	0	0	0	0.62449	0.702693	0.0809522	0	0	0	0	0	0	0	0	0	0	0	0	0	0	0	0	0	0	0	0	0	0	0	0	0	0	0	0	0	0	0	0	0	0
	27.6923	0	0	0	0	0	0	0	0	0	0	0	0.588808	0.551651	0.0818265	0	0	0	0	0	0	0	0	0	0	0	0	0	0	0	0	0	0	0	0	0	0	0	0	0	0	0	0	0	0	0	0	0	0
	28.7179	0	0	0	0	0	0	0	0	0	0	0.00319223	0.330926	0.414447	0.0587349	0	0	0	0	0	0	0	0	0	0	0	0	0	0	0	0	0	0	0	0	0	0	0	0	0	0	0	0	0	0	0	0	0	0
	29.7436	0	0	0	0	0	0	0	0	0	0	0	0.221527	0.224569	0.0332196	0	0	0	0	0	0	0	0	0	0	0	0	0	0	0	0	0	0	0	0	0	0	0	0	0	0	0	0	0	0	0	0	0	0
	30.7692	0	0	0	0	0	0	0	0	0	0	0	0.0888911	0.154489	0.0281951	0	0	0	0	0	0	0	0	0	0	0	0	0	0	0	0	0	0	0	0	0	0	0	0	0	0	0	0	0	0	0	0	0	0
	31.7949	0	0	0	0	0	0	0	0	0	0	0	0.0738401	0.119932	0.0223335	0	0	0	0	0	0	0	0	0	0	0	0	0	0	0	0	0	0	0	0	0	0	0	0	0	0	0	0	0	0	0	0	0	0
	32.8205	0	0	0	0	0	0	0	0	0	0	0.00375233	0.00618678	0.0896084	0.0346385	0	0	0	0	0	0	0	0	0	0	0	0	0	0	0	0	0	0	0	0	0	0	0	0	0	0	0	0	0	0	0	0	0	0
	33.8462	0	0	0	0	0	0	0	0	0	0	0	0.0169023	0.0879742	0.0189179	0	0	0	0	0	0	0	0	0	0	0	0	0	0	0	0	0	0	0	0	0	0	0	0	0	0	0	0	0	0	0	0	0	0
	34.8718	0	0	0	0	0	0	0	0	0	0	0	0	0.0539695	0.00246324	0	0	0	0	0	0	0	0	0	0	0	0	0	0	0	0	0	0	0	0	0	0	0	0	0	0	0	0	0	0	0	0	0	0
	35.8974	0	0	0	0	0	0	0	0	0	0	0	0	0.0164331	0.00753782	0	0	0	0	0	0	0	0	0	0	0	0	0	0	0	0	0	0	0	0	0	0	0	0	0	0	0	0	0	0	0	0	0	0
	36.9231	0	0	0	0	0	0	0	0	0	0	0	0	0.00710488	0.00511056	0	0	0	0	0	0	0	0	0	0	0	0	0	0	0	0	0	0	0	0	0	0	0	0	0	0	0	0	0	0	0	0	0	0
	37.9487	0	0	0	0	0	0	0	0	0	0	0	0	0	0	0	0	0	0	0	0	0	0	0	0	0	0	0	0	0	0	0	0	0	0	0	0	0	0	0	0	0	0	0	0	0	0	0	0
	38.9744	0	0	0	0	0	0	0	0	0	0	0	0	0	0	0	0	0	0	0	0	0	0	0	0	0	0	0	0	0	0	0	0	0	0	0	0	0	0	0	0	0	0	0	0	0	0	0	0
	40	0	0	0	0	0	0	0	0	0	0	0	0	0	0	0	0	0	0	0	0	0	0	0	0	0	0	0	0	0	0	0	0	0	0	0	0	0	0	0	0	0	0	0	0	0	0	0	0
		Green cell are DC yield values in kWh
[truncated: 52 more columns]

## Sheet: Figure 5d
		Maximum power point voltage (V)
		0	0.606061	1.21212	1.81818	2.42424	3.0303	3.63636	4.24242	4.84848	5.45455	6.06061	6.66667	7.27273	7.87879	8.48485	9.09091	9.69697	10.303	10.9091	11.5152	12.1212	12.7273	13.3333	13.9394	14.5455	15.1515	15.7576	16.3636	16.9697	17.5758	18.1818	18.7879	19.3939	20	20.6061	21.2121	21.8182	22.4242	23.0303	23.6364	24.2424	24.8485	25.4545	26.0606	26.6667	27.2727	27.8788	28.4848
Maximum power point power (W)	0	0	0	0	0	0	0	1.05064e-05	0.00123212	0.0126615	0.0166767	0.0226784	0.0200463	0.00115598	0	0.000617831	0.00480094	0.0205892	0.0439487	0.0631355	0.0747035	0.0921418	0.100328	0.0711391	0.0246729	0.0100377	0.0126428	0.0133851	0.0167654	0.0196337	0.0282386	0.0440978	0.0569034	0.0473505	0.0358842	0.0182034	0.00727636	0.00265219	0.000884978	7.42502e-05	7.56261e-05	0	0	0	0	0	0	0	0
	8.97436	0	0	0	0	0	0	0	0	0	0	0.000173662	0.0640337	0.128242	0.0139442	0	0	0	0	0	0	0.00391304	0.035238	0.133656	0.259869	0.20661	0.0726411	0.0190212	0.00443455	0	0	0.00221584	0.0161663	0.0436822	0.0782768	0.0935519	0.11866	0.137877	0.0985919	0.0522341	0.0271418	0.00402288	0.000293691	0	0	0	0	0	0
	17.9487	0	0	0	0	0	0	0	0	0	0	0	0.0241021	0.386063	0.143836	0.00321687	0	0	0	0	0	0	0	0	0.0995326	0.589005	0.221342	0.0507091	0.0343942	0.0122604	0	0	0	0	0	0.00182822	0.0422612	0.231499	0.356174	0.174446	0.0566074	0.0177735	0.00016273	0	0	0	0	0	0
	26.9231	0	0	0	0	0	0	0	0	0	0	0	0.00575663	0.493574	0.148363	0.0560697	0	0	0	0	0	0	0	0.000850245	0.0298838	0.529046	0.463731	0.0575504	0.0935647	0.0192628	0.00181341	0	0	0	0.000278215	0	0.00659193	0.0916496	0.416101	0.324793	0.0447343	0	0	0	0	0	0	0	0
	35.8974	0	0	0	0	0	0	0	0	0	0	0	0.0101573	0.53222	0.377193	0.0566019	0	0	0	0	0	0	0	0.000760187	0.0253402	0.363777	0.834629	0.0708711	0.0327964	0.0217833	0.00418743	0	0	0	0	0.000340486	0.0020576	0.0461633	0.243303	0.487209	0.197796	0.00180376	0	0	0	0	0	0	0
	44.8718	0	0	0	0	0	0	0	0	0	0	0	0.0230941	0.632087	0.666237	0.0368854	0	0	0	0	0	0	0	0.000927394	0.0214927	0.257458	0.939879	0.148912	0.0187066	0.0117273	0.00298922	0.000462133	0	0	0	0.00305111	0.0109839	0.0360979	0.17507	0.40855	0.298602	0.015113	0.00044019	0.000398402	0	0	0	0	0
	53.8462	0	0	0	0	0	0	0	0	0	0	0	0.0124052	0.616743	0.469009	0.0412351	0	0	0	0	0	0	0	0	0.028467	0.25631	0.797392	0.185398	0.0270553	0.00852524	0.00695174	0.00241841	0	0	0	0.00351145	0.00660611	0.0291482	0.183615	0.297405	0.280706	0.0739302	0.0010189	0.000468059	0	0	0	0	0
	62.8205	0	0	0	0	0	0	0	0	0	0	0	0.0104165	0.715866	0.361248	0.0508701	0	0	0	0	0	0	0	0.00119166	0.012758	0.239609	0.867022	0.227106	0.0371801	0.00920682	0.00699503	0.00351417	0	0	0	0.00112726	0.00694987	0.0287005	0.107135	0.250542	0.215036	0.0859852	0.00226866	0	0.000604007	0	0	0	0
	71.7949	0	0	0	0	0	0	0	0	0	0	0	0.0168988	0.987787	0.355672	0.0580986	0	0	0	0	0	0	0	0.000678753	0.00660332	0.134492	0.721948	0.211762	0.0559378	0.00273506	0.000672535	0	0	0	0	0.00200031	0.00713214	0.0111582	0.0613605	0.196782	0.150939	0.0781463	0.00267859	0	0.000641685	0	0	0	0
	80.7692	0	0	0	0	0	0	0	0	0	0	0	0.013038	0.996687	0.344973	0.0543074	0	0	0	0	0	0	0	0.00153589	0.0147205	0.146357	0.588154	0.264489	0.0629683	0.00890857	0.000710384	0	0	0	0	0.00289329	0.00219784	0.00675944	0.0418595	0.14673	0.127198	0.0749409	0.00296989	0	0	0	0	0	0
	89.7436	0	0	0	0	0	0	0	0	0	0	0	0.00824416	1.06596	0.290479	0.0256935	0	0	0	0	0	0	0	0	0.0185823	0.170774	0.551367	0.263121	0.053679	0.00795562	0.000844924	0	0	0	0	0	0.00329905	0.00326547	0.0675964	0.0761699	0.0859851	0.0339109	0.00160681	0.000824044	0	0	0	0	0
	98.7179	0	0	0	0	0	0	0	0	0	0	0.00175163	0.0352792	1.24954	0.287213	0.0214375	0	0	0	0	0	0	0	0	0.0189163	0.195252	0.366144	0.219969	0.055545	0.00366612	0	0	0	0	0	0	0.000872886	0.00796667	0.0504747	0.0399731	0.0839657	0.0376197	0.00629922	0.00178569	0	0	0	0	0
	107.692	0	0	0	0	0	0	0	0	0	0	0	0.0960877	1.46634	0.217449	0.0117365	0	0	0	0	0	0.00188567	0	0.00187958	0.0795957	0.17741	0.371248	0.161022	0.034877	0.00478956	0	0	0	0	0	0.0018786	0	0.0106833	0.0374612	0.0350225	0.0462021	0.0243285	0	0.00300223	0	0	0	0	0
	116.667	0	0	0	0	0	0	0	0	0	0	0	0.110518	1.5696	0.243853	0.0115817	0	0	0	0	0	0	0	0.00204366	0.0491413	0.324083	0.275802	0.130417	0.0311326	0.00832773	0.00103674	0	0	0	0	0	0.00313166	0.00725425	0.0502241	0.0742674	0.0311827	0.0198118	0.00413869	0.00102396	0	0.00105484	0	0	0
	125.641	0	0	0	0	0	0	0	0	0	0	0	0.0856426	1.37163	0.233942	0.00798311	0	0	0	0	0	0	0	0.00342214	0.0866104	0.365214	0.234634	0.111123	0.0235242	0.00561722	0.00114202	0	0	0	0	0.00459901	0.0045528	0.0123798	0.0372586	0.0336284	0.0292251	0.0180446	0.00784462	0.00221518	0.00115053	0	0	0	0
	134.615	0	0	0	0	0	0	0	0	0	0	0	0.0795297	1.36237	0.20554	0.00239405	0	0	0	0	0	0	0	0	0.226928	0.432546	0.240117	0.0731881	0.0276049	0.0107909	0	0	0	0	0	0	0.00239096	0.0145852	0.0155213	0.0250588	0.0226978	0.00949736	0.00718415	0	0.00119287	0	0	0	0
	143.59	0	0	0	0	0	0	0	0	0	0	0	0.253085	1.61206	0.205533	0.00640907	0	0	0	0	0	0	0	0.00131442	0.292884	0.350722	0.20696	0.0547798	0.0165513	0.00640377	0	0	0	0	0	0	0.00124028	0.015349	0.0257511	0.0356899	0.0305756	0.011468	0	0	0	0	0	0	0
	152.564	0	0	0	0	0	0	0	0	0	0	0	0.341261	1.55892	0.162356	0.00544081	0	0	0	0	0	0	0.00272671	0.00535418	0.14703	0.325506	0.193368	0.0363273	0.0205287	0.00409724	0.00269897	0	0	0	0	0.00262649	0.00409007	0.0107412	0.0325243	0.0299807	0.0406095	0.013531	0	0	0	0	0	0	0
	161.538	0	0	0	0	0	0	0	0	0	0	0.00286138	0.373304	1.4714	0.160169	0.00289417	0	0	0	0	0	0	0	0.00283707	0.0877793	0.326845	0.2188	0.0504138	0.0213133	0.00141678	0	0	0	0	0	0	0.00861083	0.0146026	0.0214671	0.0403494	0.0273896	0.00431495	0	0	0	0	0	0	0
	170.513	0	0	0	0	0	0	0	0	0	0	0	0.556129	1.27519	0.141862	0.00601826	0	0	0	0	0	0	0	0.0136331	0.123282	0.281506	0.174569	0.0422756	0.0135515	0.00601562	0.00156135	0	0	0	0	0.0151289	0.00908873	0.0315654	0.033087	0.0422176	0.029802	0.0061221	0.0015457	0	0	0	0	0	0
	179.487	0	0	0	0	0	0	0	0	0	0	0.00319223	0.702473	1.15199	0.107443	0.00637313	0	0	0	0	0	0	0.00322372	0.00637748	0.10864	0.237531	0.150297	0.0460861	0.00633785	0	0	0	0	0	0.00322454	0.00636156	0.0142447	0.0762384	0.0238197	0.0333087	0.0175173	0.00317788	0	0	0	0	0	0	0
	188.462	0	0	0	0	0	0	0	0	0	0	0	0.824314	0.949364	0.173454	0.00168804	0	0	0	0	0	0.00336377	0	0.0183968	0.145428	0.238956	0.140007	0.0265785	0.00166936	0	0	0	0	0.00326734	0.00329916	0.0218445	0.040259	0.0899943	0.036475	0.0250592	0.0217639	0.00169716	0	0	0	0	0	0	0
	197.436	0	0	0	0	0	0	0	0	0	0	0	0.681849	0.854489	0.0852894	0	0	0	0	0	0	0	0	0.0614335	0.231661	0.215479	0.175727	0.0416764	0.008741	0	0	0	0	0	0.00710602	0.0526887	0.0924166	0.0594718	0.0332136	0.0171923	0.0122268	0.0017337	0	0	0	0	0	0	0
	206.41	0	0	0	0	0	0	0	0	0	0	0	0.355601	0.557999	0.0854679	0	0	0	0	0	0	0	0	0.0559888	0.232398	0.247175	0.125532	0.0398514	0.00543224	0	0	0	0	0	0.0126666	0.0818717	0.052761	0.077911	0.0544801	0.00905005	0.00723083	0.00371967	0	0	0	0	0	0	0
	215.385	0	0	0	0	0	0	0	0	0	0	0.00375233	0.115678	0.435019	0.108123	0	0	0	0	0	0	0	0	0.00748886	0.128399	0.3172	0.062544	0.0323664	0.0171701	0	0	0	0	0	0.00192934	0.0417374	0.194539	0.0874265	0.0492269	0.0209586	0.00949912	0.00192846	0.00188332	0	0	0	0	0	0
	224.359	0	0	0	0	0	0	0	0	0	0	0	0.104613	0.182644	0.0709722	0	0	0	0	0	0	0	0	0	0.0630234	0.175203	0.0808948	0.0375876	0.0218065	0.00193909	0	0	0	0	0.00397805	0.0254503	0.106225	0.118158	0.0277067	0.00395721	0.00984189	0.00402171	0.00200269	0	0	0	0	0	0
	233.333	0	0	0	0	0	0	0	0	0	0	0	0.0266306	0.139696	0.0675575	0	0	0	0	0	0	0	0	0.00415592	0.0537253	0.0877131	0.0617624	0.0655779	0.014242	0	0	0	0	0	0.00202219	0.00612587	0.0430175	0.0942394	0.0102835	0.0122092	0.0101605	0	0	0	0	0	0	0	0
	242.308	0	0	0	0	0	0	0	0	0	0	0	0.0127358	0.10833	0.0213544	0	0	0	0	0	0	0	0	0	0.0336738	0.0382736	0.0575108	0.0531647	0.0106643	0	0	0	0	0.00213536	0	0.0126781	0.0423985	0.0486701	0.0426446	0.00642561	0	0	0	0	0	0	0	0	0
	251.282	0	0	0	0	0	0	0	0	0	0	0	0	0.0988146	0.0331548	0	0	0	0	0	0	0	0	0	0.0087453	0.0374888	0.0440296	0.0308221	0.00440333	0	0	0	0	0	0.00221664	0	0.00441553	0.0332063	0.0088206	0.0155646	0.00220996	0	0	0	0	0	0	0	0
	260.256	0	0	0	0	0	0	0	0	0	0	0	0	0.0798796	0.0250874	0	0	0	0	0	0	0	0	0	0.00682784	0.0114197	0.0296696	0.0408007	0	0	0	0	0	0	0	0	0	0.0158972	0.00916058	0.0113606	0.00225121	0	0	0	0	0	0	0	0
	269.231	0	0	0	0	0	0	0	0	0	0	0	0	0.0567295	0.0281865	0	0	0	0	0	0	0	0	0	0	0.0094338	0.0378262	0.014198	0.00232849	0	0	0	0	0	0	0	0	0.00480849	0.00235242	0.0141857	0	0.00234785	0	0	0	0	0	0	0
	278.205	0	0	0	0	0	0	0	0	0	0	0	0	0.00726469	0.00726166	0	0	0	0	0	0	0	0	0	0.00488846	0	0.0195161	0.0267566	0.00239574	0	0	0	0	0	0	0	0	0.0122423	0.00971043	0.0169532	0	0	0	0	0	0	0	0	0
	287.179	0	0	0	0	0	0	0	0	0	0	0	0	0	0.00753782	0	0	0	0	0	0	0	0	0	0	0	0.0150122	0.012468	0	0	0	0	0	0	0	0	0	0	0.00506257	0.00502159	0.00507903	0	0	0	0	0	0	0	0
	296.154	0	0	0	0	0	0	0	0	0	0	0	0	0	0.00511056	0	0	0	0	0	0	0	0	0	0	0	0.00777209	0.00516237	0	0	0	0	0	0	0	0	0	0	0.00510519	0.0156235	0.0103029	0	0	0	0	0	0	0	0
	305.128	0	0	0	0	0	0	0	0	0	0	0	0	0	0	0	0	0	0	0	0	0	0	0	0	0	0	0.0106883	0	0	0	0	0	0	0	0	0	0	0	0.00530335	0.00267233	0	0	0	0	0	0	0	0
	314.103	0	0	0	0	0	0	0	0	0	0	0	0	0	0	0	0	0	0	0	0	0	0	0	0	0	0	0	0	0	0	0	0	0	0	0	0	0	0	0.00551351	0.0027195	0	0	0	0	0	0	0	0
	323.077	0	0	0	0	0	0	0	0	0	0	0	0	0	0	0	0	0	0	0	0	0	0	0	0	0	0	0	0	0	0	0	0	0	0	0	0	0	0	0	0	0	0	0	0	0	0	0	0
	332.051	0	0	0	0	0	0	0	0	0	0	0	0	0	0	0	0	0	0	0	0	0	0	0	0	0	0	0	0	0	0	0	0	0	0	0	0	0	0	0	0	0	0	0	0	0	0	0	0
	341.026	0	0	0	0	0	0	0	0	0	0	0	0	0	0	0	0	0	0	0	0	0	0	0	0	0	0	0	0	0	0	0	0	0	0	0	0	0	0	0	0	0	0	0	0	0	0	0	0
	350	0	0	0	0	0	0	0	0	0	0	0	0	0	0	0	0	0	0	0	0	0	0	0	0	0	0	0	0	0	0	0	0	0	0	0	0	0	0	0	0	0	0	0	0	0	0	0	0
		Green cell are DC yield values in kWh
[truncated: 52 more columns]

## Sheet: Figure 6
		Maximum power point voltage (V)
		0	0.606061	1.21212	1.81818	2.42424	3.0303	3.63636	4.24242	4.84848	5.45455	6.06061	6.66667	7.27273	7.87879	8.48485	9.09091	9.69697	10.303	10.9091	11.5152	12.1212	12.7273	13.3333	13.9394	14.5455	15.1515	15.7576	16.3636	16.9697	17.5758	18.1818	18.7879	19.3939	20	20.6061	21.2121	21.8182	22.4242	23.0303	23.6364	24.2424	24.8485	25.4545	26.0606	26.6667	27.2727	27.8788	28.4848
Maximum power point current (A)	0	0	0	0	0	0	0	0	0	0	0	0	0	0	1.04739e-05	0.000647515	0.00557124	0.0250225	0.0511252	0.0707442	0.0831342	0.104214	0.147456	0.217437	0.238229	0.167049	0.0980821	0.0397202	0.0316857	0.020937	0.0282386	0.0463137	0.0730697	0.0910326	0.114161	0.113396	0.153861	0.273049	0.295543	0.162885	0.0774181	0.0204462	0.000456421	0	0	0	0	0	0
	1.02564	0	0	0	0	0	0	0	0	0	0	0	0	0	0	0	0	0	0	0	0	0	0	0.00515065	0.208634	1.19388	0.885521	0.31644	0.348424	0.120328	0.0238129	0	0	0	0.000278215	0.000527988	0.0229852	0.23953	0.85426	1.03257	0.389178	0.0101551	0.00044019	0.000398402	0	0	0	0	0
	2.05128	0	0	0	0	0	0	0	0	0	0	0	0	0	0	0	0	0	0	0	0	0	0	0.000850245	0.0521694	0.806574	2.06911	0.708582	0.434094	0.137646	0.0243555	0.0018899	0	0	0	0.00710489	0.0198363	0.0731839	0.404769	0.799225	0.676017	0.195898	0.00458223	0.000468059	0.00124569	0	0	0	0
	3.07692	0	0	0	0	0	0	0	0	0	0	0	0	0	0	0	0	0	0	0	0	0	0	0.00338109	0.0543146	0.596483	2.40175	0.848713	0.303516	0.120929	0.0398812	0.00450481	0	0	0	0.00547853	0.0140336	0.0359417	0.15168	0.413558	0.336309	0.164277	0.00769845	0.00169035	0	0	0	0	0
	4.10256	0	0	0	0	0	0	0	0	0	0	0	0	0	0	0	0	0	0	0	0	0	0	0.00119166	0.0435696	0.547996	2.87559	1.24076	0.225967	0.0869451	0.0220879	0	0	0	0	0	0.00417193	0.0189463	0.135386	0.111406	0.160852	0.0766102	0.0119773	0.00716075	0.00115053	0.00105484	0	0	0
	5.12821	0	0	0	0	0	0	0	0	0	0	0	0	0	0	0	0	0	0	0	0	0	0	0.000678753	0.0292244	0.61731	2.51662	1.09074	0.224312	0.0475598	0.00596162	0	0	0	0	0.0018786	0.00423928	0.0249467	0.0985516	0.103241	0.0708687	0.0364097	0.0117515	0	0.00119287	0	0	0	0
	6.15385	0	0	0	0	0	0	0	0	0	0	0	0	0	0	0	0	0	0	0	0	0	0	0.00308385	0.0561234	1.1603	2.32126	0.814352	0.183219	0.0468361	0.00198507	0	0	0	0	0.00459901	0.0083937	0.0369463	0.06355	0.0884327	0.0890289	0.0219334	0.0015457	0	0	0	0	0	0
	7.17949	0	0	0	0	0	0	0	0	0	0	0	0	0	0	0	0	0	0	0	0	0	0	0.00378616	0.149996	1.30665	1.74443	0.590477	0.161829	0.0271882	0.00464346	0	0	0	0	0.00411292	0.0158513	0.0647312	0.0658655	0.0996673	0.0592993	0.0112435	0	0	0	0	0	0	0
	8.20513	0	0	0	0	0	0	0	0	0	0	0	0	0	0	0	0	0	0	0	0	0.00188567	0	0.00204366	0.277939	1.7099	1.55741	0.495411	0.124493	0.0217851	0.00269897	0	0	0	0.00322454	0.0283145	0.0797949	0.178487	0.100892	0.0447478	0.0318993	0.00564813	0.00188332	0	0	0	0	0	0
	9.23077	0	0	0	0	0	0	0	0	0	0	0	0	0	0	0	0	0	0	0	0	0	0	0.00576663	0.674391	1.89156	1.21764	0.263863	0.0862058	0.0204018	0.00156135	0	0	0.00326734	0.0212465	0.125925	0.196479	0.214857	0.105861	0.037125	0.0238397	0.00402171	0.00200269	0	0	0	0	0	0
	10.2564	0	0	0	0	0	0	0	0	0	0	0	0	0	0	0	0	0	0	0	0	0	0.00249943	0.00375857	0.751702	1.78421	0.999737	0.284774	0.0798723	0.00461257	0	0	0	0	0.00375461	0.0893568	0.284369	0.23305	0.0613044	0.0287639	0.00446117	0.00234785	0	0	0	0	0	0	0
	11.2821	0	0	0	0	0	0	0	0	0	0	0	0	0	0	0	0	0	0	0	0	0	0.00272671	0.0281985	0.813017	2.01204	0.62106	0.268305	0.0607899	0	0	0	0	0	0.00600024	0.018804	0.0342547	0.0576401	0.0183998	0.0381999	0	0	0	0	0	0	0	0	0
	12.3077	0	0	0	0	0	0	0	0	0	0	0	0	0	0	0	0	0	0	0	0	0	0	0.0491335	0.935791	1.67477	0.52942	0.203238	0.0477205	0.00193909	0	0	0	0.00213536	0.00221664	0	0	0.0170508	0.0174605	0.0234743	0.0207738	0	0	0	0	0	0	0	0
	13.3333	0	0	0	0	0	0	0	0	0	0	0	0	0	0	0	0	0	0	0	0	0	0.00942556	0.0679889	0.950569	1.0807	0.362807	0.175958	0.0532968	0	0	0	0	0	0	0	0	0	0	0.00551351	0	0	0	0	0	0	0	0	0
	14.359	0	0	0	0	0	0	0	0	0	0	0	0	0	0	0	0	0	0	0	0	0	0	0.132723	0.581723	0.798684	0.193977	0.205059	0.0191231	0	0	0	0	0	0	0	0	0	0	0	0	0	0	0	0	0	0	0	0
	15.3846	0	0	0	0	0	0	0	0	0	0	0	0	0	0	0	0	0	0	0	0	0.00336377	0	0.014847	0.153981	0.308764	0.227961	0.129786	0.00920215	0	0	0	0	0	0	0	0	0	0	0	0	0	0	0	0	0	0	0	0
	16.4103	0	0	0	0	0	0	0	0	0	0	0	0	0	0	0	0	0	0	0	0	0	0	0	0.0874413	0.118629	0.156047	0.0767864	0.00474025	0	0	0	0	0	0	0	0	0	0	0	0	0	0	0	0	0	0	0	0
	17.4359	0	0	0	0	0	0	0	0	0	0	0	0	0	0	0	0	0	0	0	0	0	0	0.00415592	0.0218998	0.0411573	0.0572429	0.039521	0	0	0	0	0	0	0	0	0	0	0	0	0	0	0	0	0	0	0	0	0
	18.4615	0	0	0	0	0	0	0	0	0	0	0	0	0	0	0	0	0	0	0	0	0	0	0	0	0	0.0226352	0.00516237	0	0	0	0	0	0	0	0	0	0	0	0	0	0	0	0	0	0	0	0	0
	19.4872	0	0	0	0	0	0	0	0	0	0	0	0	0	0	0	0	0	0	0	0	0	0	0	0.00488846	0	0.00261296	0.0106883	0	0	0	0	0	0	0	0	0	0	0	0	0	0	0	0	0	0	0	0	0
	20.5128	0	0	0	0	0	0	0	0	0	0	0	0	0	0	0	0	0	0	0	0	0	0	0	0	0	0	0	0	0	0	0	0	0	0	0	0	0	0	0	0	0	0	0	0	0	0	0	0
	21.5385	0	0	0	0	0	0	0	0	0	0	0	0	0	0	0	0	0	0	0	0	0	0	0	0	0	0	0	0	0	0	0	0	0	0	0	0	0	0	0	0	0	0	0	0	0	0	0	0
	22.5641	0	0	0	0	0	0	0	0	0	0	0	0	0	0	0	0	0	0	0	0	0	0	0	0	0	0	0	0	0	0	0	0	0	0	0	0	0	0	0	0	0	0	0	0	0	0	0	0
	23.5897	0	0	0	0	0	0	0	0	0	0	0	0	0	0	0	0	0	0	0	0	0	0	0	0	0	0	0	0	0	0	0	0	0	0	0	0	0	0	0	0	0	0	0	0	0	0	0	0
	24.6154	0	0	0	0	0	0	0	0	0	0	0	0	0	0	0	0	0	0	0	0	0	0	0	0	0	0	0	0	0	0	0	0	0	0	0	0	0	0	0	0	0	0	0	0	0	0	0	0
	25.641	0	0	0	0	0	0	0	0	0	0	0	0	0	0	0	0	0	0	0	0	0	0	0	0	0	0	0	0	0	0	0	0	0	0	0	0	0	0	0	0	0	0	0	0	0	0	0	0
	26.6667	0	0	0	0	0	0	0	0	0	0	0	0	0	0	0	0	0	0	0	0	0	0	0	0	0	0	0	0	0	0	0	0	0	0	0	0	0	0	0	0	0	0	0	0	0	0	0	0
	27.6923	0	0	0	0	0	0	0	0	0	0	0	0	0	0	0	0	0	0	0	0	0	0	0	0	0	0	0	0	0	0	0	0	0	0	0	0	0	0	0	0	0	0	0	0	0	0	0	0
	28.7179	0	0	0	0	0	0	0	0	0	0	0	0	0	0	0	0	0	0	0	0	0	0	0	0	0	0	0	0	0	0	0	0	0	0	0	0	0	0	0	0	0	0	0	0	0	0	0	0
	29.7436	0	0	0	0	0	0	0	0	0	0	0	0	0	0	0	0	0	0	0	0	0	0	0	0	0	0	0	0	0	0	0	0	0	0	0	0	0	0	0	0	0	0	0	0	0	0	0	0
	30.7692	0	0	0	0	0	0	0	0	0	0	0	0	0	0	0	0	0	0	0	0	0	0	0	0	0	0	0	0	0	0	0	0	0	0	0	0	0	0	0	0	0	0	0	0	0	0	0	0
	31.7949	0	0	0	0	0	0	0	0	0	0	0	0	0	0	0	0	0	0	0	0	0	0	0	0	0	0	0	0	0	0	0	0	0	0	0	0	0	0	0	0	0	0	0	0	0	0	0	0
	32.8205	0	0	0	0	0	0	0	0	0	0	0	0	0	0	0	0	0	0	0	0	0	0	0	0	0	0	0	0	0	0	0	0	0	0	0	0	0	0	0	0	0	0	0	0	0	0	0	0
	33.8462	0	0	0	0	0	0	0	0	0	0	0	0	0	0	0	0	0	0	0	0	0	0	0	0	0	0	0	0	0	0	0	0	0	0	0	0	0	0	0	0	0	0	0	0	0	0	0	0
	34.8718	0	0	0	0	0	0	0	0	0	0	0	0	0	0	0	0	0	0	0	0	0	0	0	0	0	0	0	0	0	0	0	0	0	0	0	0	0	0	0	0	0	0	0	0	0	0	0	0
	35.8974	0	0	0	0	0	0	0	0	0	0	0	0	0	0	0	0	0	0	0	0	0	0	0	0	0	0	0	0	0	0	0	0	0	0	0	0	0	0	0	0	0	0	0	0	0	0	0	0
	36.9231	0	0	0	0	0	0	0	0	0	0	0	0	0	0	0	0	0	0	0	0	0	0	0	0	0	0	0	0	0	0	0	0	0	0	0	0	0	0	0	0	0	0	0	0	0	0	0	0
	37.9487	0	0	0	0	0	0	0	0	0	0	0	0	0	0	0	0	0	0	0	0	0	0	0	0	0	0	0	0	0	0	0	0	0	0	0	0	0	0	0	0	0	0	0	0	0	0	0	0
	38.9744	0	0	0	0	0	0	0	0	0	0	0	0	0	0	0	0	0	0	0	0	0	0	0	0	0	0	0	0	0	0	0	0	0	0	0	0	0	0	0	0	0	0	0	0	0	0	0	0
	40	0	0	0	0	0	0	0	0	0	0	0	0	0	0	0	0	0	0	0	0	0	0	0	0	0	0	0	0	0	0	0	0	0	0	0	0	0	0	0	0	0	0	0	0	0	0	0	0
		Green cell are DC yield values in kWh
[truncated: 52 more columns]

## Sheet: Supplementary Figure 2a
		Azimuth (degrees)
		0	1.50628	3.01255	4.51883	6.0251	7.53138	9.03766	10.5439	12.0502	13.5565	15.0628	16.569	18.0753	19.5816	21.0879	22.5941	24.1004	25.6067	27.113	28.6192	30.1255	31.6318	33.1381	34.6444	36.1506	37.6569	39.1632	40.6695	42.1757	43.682	45.1883	46.6946	48.2008	49.7071	51.2134	52.7197	54.2259	55.7322	57.2385	58.7448	60.251	61.7573	63.2636	64.7699	66.2762	67.7824	69.2887	70.795
Altitude (degrees)	0	NaN	NaN	NaN	NaN	NaN	NaN	NaN	NaN	NaN	NaN	NaN	NaN	NaN	NaN	NaN	NaN	NaN	NaN	NaN	NaN	NaN	NaN	NaN	NaN	NaN	NaN	NaN	NaN	NaN	NaN	NaN	-0.00383126	-0.0125937	-0.0475469	-0.0484999	NaN	NaN	NaN	NaN	NaN	NaN	NaN	NaN	NaN	NaN	NaN	NaN	NaN
	1.52542	NaN	NaN	NaN	NaN	NaN	NaN	NaN	NaN	NaN	NaN	NaN	NaN	NaN	NaN	NaN	NaN	NaN	NaN	NaN	NaN	NaN	NaN	NaN	NaN	NaN	NaN	NaN	NaN	NaN	NaN	NaN	NaN	NaN	NaN	-0.0136208	-0.0881545	-0.0367452	NaN	NaN	NaN	NaN	NaN	NaN	NaN	NaN	NaN	NaN	NaN
	3.05085	NaN	NaN	NaN	NaN	NaN	NaN	NaN	NaN	NaN	NaN	NaN	NaN	NaN	NaN	NaN	NaN	NaN	NaN	NaN	NaN	NaN	NaN	NaN	NaN	NaN	NaN	NaN	NaN	NaN	NaN	NaN	NaN	NaN	NaN	NaN	NaN	-0.0580121	-0.0820412	-0.00237778	NaN	NaN	NaN	NaN	NaN	NaN	NaN	NaN	NaN
	4.57627	NaN	NaN	NaN	NaN	NaN	NaN	NaN	NaN	NaN	NaN	NaN	NaN	NaN	NaN	NaN	NaN	NaN	NaN	NaN	NaN	NaN	NaN	NaN	NaN	NaN	NaN	NaN	NaN	NaN	NaN	NaN	NaN	NaN	NaN	NaN	NaN	NaN	-0.0119194	-0.103882	-0.0379317	NaN	NaN	NaN	NaN	NaN	NaN	NaN	NaN
	6.10169	NaN	NaN	NaN	NaN	NaN	NaN	NaN	NaN	NaN	NaN	NaN	NaN	NaN	NaN	NaN	NaN	NaN	NaN	NaN	NaN	NaN	NaN	NaN	NaN	NaN	NaN	NaN	NaN	NaN	NaN	NaN	NaN	NaN	NaN	NaN	NaN	NaN	NaN	NaN	-0.0788842	-0.10023	NaN	NaN	NaN	NaN	NaN	NaN	NaN
	7.62712	NaN	NaN	NaN	NaN	NaN	NaN	NaN	NaN	NaN	NaN	NaN	NaN	NaN	NaN	NaN	NaN	NaN	NaN	NaN	NaN	NaN	NaN	NaN	NaN	NaN	NaN	NaN	NaN	NaN	NaN	NaN	NaN	NaN	NaN	NaN	NaN	NaN	NaN	NaN	NaN	-0.0290653	-0.158875	-0.0284366	NaN	NaN	NaN	NaN	NaN
	9.15254	NaN	NaN	NaN	NaN	NaN	NaN	NaN	NaN	NaN	NaN	NaN	NaN	NaN	NaN	NaN	NaN	NaN	NaN	NaN	NaN	NaN	NaN	NaN	NaN	NaN	NaN	NaN	NaN	NaN	NaN	NaN	NaN	NaN	NaN	NaN	NaN	NaN	NaN	NaN	NaN	NaN	NaN	-0.155771	-0.106431	NaN	NaN	NaN	NaN
	10.678	NaN	NaN	NaN	NaN	NaN	NaN	NaN	NaN	NaN	NaN	NaN	NaN	NaN	NaN	NaN	NaN	NaN	NaN	NaN	NaN	NaN	NaN	NaN	NaN	NaN	NaN	NaN	NaN	NaN	NaN	NaN	NaN	NaN	NaN	NaN	NaN	NaN	NaN	NaN	NaN	NaN	NaN	NaN	-0.0978172	-0.179152	-0.00277298	NaN	NaN
	12.2034	NaN	NaN	NaN	NaN	NaN	NaN	NaN	NaN	NaN	NaN	NaN	NaN	NaN	NaN	NaN	NaN	NaN	NaN	NaN	NaN	NaN	NaN	NaN	NaN	NaN	NaN	NaN	NaN	NaN	NaN	NaN	NaN	NaN	NaN	NaN	NaN	NaN	NaN	NaN	NaN	NaN	NaN	NaN	NaN	-0.0398904	-0.294622	-0.0631265	NaN
	13.7288	NaN	NaN	NaN	NaN	NaN	NaN	NaN	NaN	NaN	NaN	NaN	NaN	NaN	NaN	NaN	NaN	NaN	NaN	NaN	NaN	NaN	NaN	NaN	NaN	NaN	NaN	NaN	NaN	NaN	NaN	NaN	NaN	NaN	NaN	NaN	NaN	NaN	NaN	NaN	NaN	NaN	NaN	NaN	NaN	NaN	NaN	-0.299279	-0.196927
	15.2542	NaN	NaN	NaN	NaN	NaN	NaN	NaN	NaN	NaN	NaN	NaN	NaN	NaN	NaN	NaN	NaN	NaN	NaN	NaN	NaN	NaN	NaN	NaN	NaN	NaN	NaN	NaN	NaN	NaN	NaN	NaN	NaN	NaN	NaN	NaN	NaN	NaN	NaN	NaN	NaN	NaN	NaN	NaN	NaN	NaN	NaN	NaN	-0.255987
	16.7797	NaN	NaN	NaN	NaN	NaN	NaN	NaN	NaN	NaN	NaN	NaN	NaN	NaN	NaN	NaN	NaN	NaN	NaN	NaN	NaN	NaN	NaN	NaN	NaN	NaN	NaN	NaN	NaN	NaN	NaN	NaN	NaN	NaN	NaN	NaN	NaN	NaN	NaN	NaN	NaN	NaN	NaN	NaN	NaN	NaN	NaN	NaN	NaN
	18.3051	NaN	NaN	NaN	NaN	NaN	NaN	NaN	NaN	NaN	NaN	NaN	NaN	NaN	NaN	NaN	NaN	NaN	NaN	NaN	NaN	NaN	NaN	NaN	NaN	NaN	NaN	NaN	NaN	NaN	NaN	NaN	NaN	NaN	NaN	NaN	NaN	NaN	NaN	NaN	NaN	NaN	NaN	NaN	NaN	NaN	NaN	NaN	NaN
	19.8305	NaN	NaN	NaN	NaN	NaN	NaN	NaN	NaN	NaN	NaN	NaN	NaN	NaN	NaN	NaN	NaN	NaN	NaN	NaN	NaN	NaN	NaN	NaN	NaN	NaN	NaN	NaN	NaN	NaN	NaN	NaN	NaN	NaN	NaN	NaN	NaN	NaN	NaN	NaN	NaN	NaN	NaN	NaN	NaN	NaN	NaN	NaN	NaN
	21.3559	NaN	NaN	NaN	NaN	NaN	NaN	NaN	NaN	NaN	NaN	NaN	NaN	NaN	NaN	NaN	NaN	NaN	NaN	NaN	NaN	NaN	NaN	NaN	NaN	NaN	NaN	NaN	NaN	NaN	NaN	NaN	NaN	NaN	NaN	NaN	NaN	NaN	NaN	NaN	NaN	NaN	NaN	NaN	NaN	NaN	NaN	NaN	NaN
	22.8814	NaN	NaN	NaN	NaN	NaN	NaN	NaN	NaN	NaN	NaN	NaN	NaN	NaN	NaN	NaN	NaN	NaN	NaN	NaN	NaN	NaN	NaN	NaN	NaN	NaN	NaN	NaN	NaN	NaN	NaN	NaN	NaN	NaN	NaN	NaN	NaN	NaN	NaN	NaN	NaN	NaN	NaN	NaN	NaN	NaN	NaN	NaN	NaN
	24.4068	NaN	NaN	NaN	NaN	NaN	NaN	NaN	NaN	NaN	NaN	NaN	NaN	NaN	NaN	NaN	NaN	NaN	NaN	NaN	NaN	NaN	NaN	NaN	NaN	NaN	NaN	NaN	NaN	NaN	NaN	NaN	NaN	NaN	NaN	NaN	NaN	NaN	NaN	NaN	NaN	NaN	NaN	NaN	NaN	NaN	NaN	NaN	NaN
	25.9322	NaN	NaN	NaN	NaN	NaN	NaN	NaN	NaN	NaN	NaN	NaN	NaN	NaN	NaN	NaN	NaN	NaN	NaN	NaN	NaN	NaN	NaN	NaN	NaN	NaN	NaN	NaN	NaN	NaN	NaN	NaN	NaN	NaN	NaN	NaN	NaN	NaN	NaN	NaN	NaN	NaN	NaN	NaN	NaN	NaN	NaN	NaN	NaN
	27.4576	NaN	NaN	NaN	NaN	NaN	NaN	NaN	NaN	NaN	NaN	NaN	NaN	NaN	NaN	NaN	NaN	NaN	NaN	NaN	NaN	NaN	NaN	NaN	NaN	NaN	NaN	NaN	NaN	NaN	NaN	NaN	NaN	NaN	NaN	NaN	NaN	NaN	NaN	NaN	NaN	NaN	NaN	NaN	NaN	NaN	NaN	NaN	NaN
	28.9831	NaN	NaN	NaN	NaN	NaN	NaN	NaN	NaN	NaN	NaN	NaN	NaN	NaN	NaN	NaN	NaN	NaN	NaN	NaN	NaN	NaN	NaN	NaN	NaN	NaN	NaN	NaN	NaN	NaN	NaN	NaN	NaN	NaN	NaN	NaN	NaN	NaN	NaN	NaN	NaN	NaN	NaN	NaN	NaN	NaN	NaN	NaN	NaN
	30.5085	NaN	NaN	NaN	NaN	NaN	NaN	NaN	NaN	NaN	NaN	NaN	NaN	NaN	NaN	NaN	NaN	NaN	NaN	NaN	NaN	NaN	NaN	NaN	NaN	NaN	NaN	NaN	NaN	NaN	NaN	NaN	NaN	NaN	NaN	NaN	NaN	NaN	NaN	NaN	NaN	NaN	NaN	NaN	NaN	NaN	NaN	NaN	NaN
	32.0339	NaN	NaN	NaN	NaN	NaN	NaN	NaN	NaN	NaN	NaN	NaN	NaN	NaN	NaN	NaN	NaN	NaN	NaN	NaN	NaN	NaN	NaN	NaN	NaN	NaN	NaN	NaN	NaN	NaN	NaN	NaN	NaN	NaN	NaN	NaN	NaN	NaN	NaN	NaN	NaN	NaN	NaN	NaN	NaN	NaN	NaN	NaN	NaN
	33.5593	NaN	NaN	NaN	NaN	NaN	NaN	NaN	NaN	NaN	NaN	NaN	NaN	NaN	NaN	NaN	NaN	NaN	NaN	NaN	NaN	NaN	NaN	NaN	NaN	NaN	NaN	NaN	NaN	NaN	NaN	NaN	NaN	NaN	NaN	NaN	NaN	NaN	NaN	NaN	NaN	NaN	NaN	NaN	NaN	NaN	NaN	NaN	NaN
	35.0847	NaN	NaN	NaN	NaN	NaN	NaN	NaN	NaN	NaN	NaN	NaN	NaN	NaN	NaN	NaN	NaN	NaN	NaN	NaN	NaN	NaN	NaN	NaN	NaN	NaN	NaN	NaN	NaN	NaN	NaN	NaN	NaN	NaN	NaN	NaN	NaN	NaN	NaN	NaN	NaN	NaN	NaN	NaN	NaN	NaN	NaN	NaN	NaN
	36.6102	NaN	NaN	NaN	NaN	NaN	NaN	NaN	NaN	NaN	NaN	NaN	NaN	NaN	NaN	NaN	NaN	NaN	NaN	NaN	NaN	NaN	NaN	NaN	NaN	NaN	NaN	NaN	NaN	NaN	NaN	NaN	NaN	NaN	NaN	NaN	NaN	NaN	NaN	NaN	NaN	NaN	NaN	NaN	NaN	NaN	NaN	NaN	NaN
	38.1356	NaN	NaN	NaN	NaN	NaN	NaN	NaN	NaN	NaN	NaN	NaN	NaN	NaN	NaN	NaN	NaN	NaN	NaN	NaN	NaN	NaN	NaN	NaN	NaN	NaN	NaN	NaN	NaN	NaN	NaN	NaN	NaN	NaN	NaN	NaN	NaN	NaN	NaN	NaN	NaN	NaN	NaN	NaN	NaN	NaN	NaN	NaN	NaN
	39.661	NaN	NaN	NaN	NaN	NaN	NaN	NaN	NaN	NaN	NaN	NaN	NaN	NaN	NaN	NaN	NaN	NaN	NaN	NaN	NaN	NaN	NaN	NaN	NaN	NaN	NaN	NaN	NaN	NaN	NaN	NaN	NaN	NaN	NaN	NaN	NaN	NaN	NaN	NaN	NaN	NaN	NaN	NaN	NaN	NaN	NaN	NaN	NaN
	41.1864	NaN	NaN	NaN	NaN	NaN	NaN	NaN	NaN	NaN	NaN	NaN	NaN	NaN	NaN	NaN	NaN	NaN	NaN	NaN	NaN	NaN	NaN	NaN	NaN	NaN	NaN	NaN	NaN	NaN	NaN	NaN	NaN	NaN	NaN	NaN	NaN	NaN	NaN	NaN	NaN	NaN	NaN	NaN	NaN	NaN	NaN	NaN	NaN
	42.7119	NaN	NaN	NaN	NaN	NaN	NaN	NaN	NaN	NaN	NaN	NaN	NaN	NaN	NaN	NaN	NaN	NaN	NaN	NaN	NaN	NaN	NaN	NaN	NaN	NaN	NaN	NaN	NaN	NaN	NaN	NaN	NaN	NaN	NaN	NaN	NaN	NaN	NaN	NaN	NaN	NaN	NaN	NaN	NaN	NaN	NaN	NaN	NaN
	44.2373	NaN	NaN	NaN	NaN	NaN	NaN	NaN	NaN	NaN	NaN	NaN	NaN	NaN	NaN	NaN	NaN	NaN	NaN	NaN	NaN	NaN	NaN	NaN	NaN	NaN	NaN	NaN	NaN	NaN	NaN	NaN	NaN	NaN	NaN	NaN	NaN	NaN	NaN	NaN	NaN	NaN	NaN	NaN	NaN	NaN	NaN	NaN	NaN
	45.7627	NaN	NaN	NaN	NaN	NaN	NaN	NaN	NaN	NaN	NaN	NaN	NaN	NaN	NaN	NaN	NaN	NaN	NaN	NaN	NaN	NaN	NaN	NaN	NaN	NaN	NaN	NaN	NaN	NaN	NaN	NaN	NaN	NaN	NaN	NaN	NaN	NaN	NaN	NaN	NaN	NaN	NaN	NaN	NaN	NaN	NaN	NaN	NaN
	47.2881	NaN	NaN	NaN	NaN	NaN	NaN	NaN	NaN	NaN	NaN	NaN	NaN	NaN	NaN	NaN	NaN	NaN	NaN	NaN	NaN	NaN	NaN	NaN	NaN	NaN	NaN	NaN	NaN	NaN	NaN	NaN	NaN	NaN	NaN	NaN	NaN	NaN	NaN	NaN	NaN	NaN	NaN	NaN	NaN	NaN	NaN	NaN	NaN
	48.8136	NaN	NaN	NaN	NaN	NaN	NaN	NaN	NaN	NaN	NaN	NaN	NaN	NaN	NaN	NaN	NaN	NaN	NaN	NaN	NaN	NaN	NaN	NaN	NaN	NaN	NaN	NaN	NaN	NaN	NaN	NaN	NaN	NaN	NaN	NaN	NaN	NaN	NaN	NaN	NaN	NaN	NaN	NaN	NaN	NaN	NaN	NaN	NaN
	50.339	NaN	NaN	NaN	NaN	NaN	NaN	NaN	NaN	NaN	NaN	NaN	NaN	NaN	NaN	NaN	NaN	NaN	NaN	NaN	NaN	NaN	NaN	NaN	NaN	NaN	NaN	NaN	NaN	NaN	NaN	NaN	NaN	NaN	NaN	NaN	NaN	NaN	NaN	NaN	NaN	NaN	NaN	NaN	NaN	NaN	NaN	NaN	NaN
	51.8644	NaN	NaN	NaN	NaN	NaN	NaN	NaN	NaN	NaN	NaN	NaN	NaN	NaN	NaN	NaN	NaN	NaN	NaN	NaN	NaN	NaN	NaN	NaN	NaN	NaN	NaN	NaN	NaN	NaN	NaN	NaN	NaN	NaN	NaN	NaN	NaN	NaN	NaN	NaN	NaN	NaN	NaN	NaN	NaN	NaN	NaN	NaN	NaN
	53.3898	NaN	NaN	NaN	NaN	NaN	NaN	NaN	NaN	NaN	NaN	NaN	NaN	NaN	NaN	NaN	NaN	NaN	NaN	NaN	NaN	NaN	NaN	NaN	NaN	NaN	NaN	NaN	NaN	NaN	NaN	NaN	NaN	NaN	NaN	NaN	NaN	NaN	NaN	NaN	NaN	NaN	NaN	NaN	NaN	NaN	NaN	NaN	NaN
	54.9153	NaN	NaN	NaN	NaN	NaN	NaN	NaN	NaN	NaN	NaN	NaN	NaN	NaN	NaN	NaN	NaN	NaN	NaN	NaN	NaN	NaN	NaN	NaN	NaN	NaN	NaN	NaN	NaN	NaN	NaN	NaN	NaN	NaN	NaN	NaN	NaN	NaN	NaN	NaN	NaN	NaN	NaN	NaN	NaN	NaN	NaN	NaN	NaN
	56.4407	NaN	NaN	NaN	NaN	NaN	NaN	NaN	NaN	NaN	NaN	NaN	NaN	NaN	NaN	NaN	NaN	NaN	NaN	NaN	NaN	NaN	NaN	NaN	NaN	NaN	NaN	NaN	NaN	NaN	NaN	NaN	NaN	NaN	NaN	NaN	NaN	NaN	NaN	NaN	NaN	NaN	NaN	NaN	NaN	NaN	NaN	NaN	NaN
	57.9661	NaN	NaN	NaN	NaN	NaN	NaN	NaN	NaN	NaN	NaN	NaN	NaN	NaN	NaN	NaN	NaN	NaN	NaN	NaN	NaN	NaN	NaN	NaN	NaN	NaN	NaN	NaN	NaN	NaN	NaN	NaN	NaN	NaN	NaN	NaN	NaN	NaN	NaN	NaN	NaN	NaN	NaN	NaN	NaN	NaN	NaN	NaN	NaN
	59.4915	NaN	NaN	NaN	NaN	NaN	NaN	NaN	NaN	NaN	NaN	NaN	NaN	NaN	NaN	NaN	NaN	NaN	NaN	NaN	NaN	NaN	NaN	NaN	NaN	NaN	NaN	NaN	NaN	NaN	NaN	NaN	NaN	NaN	NaN	NaN	NaN	NaN	NaN	NaN	NaN	NaN	NaN	NaN	NaN	NaN	NaN	NaN	NaN
	61.0169	NaN	NaN	NaN	NaN	NaN	NaN	NaN	NaN	NaN	NaN	NaN	NaN	NaN	NaN	NaN	NaN	NaN	NaN	NaN	NaN	NaN	NaN	NaN	NaN	NaN	NaN	NaN	NaN	NaN	NaN	NaN	NaN	NaN	NaN	NaN	NaN	NaN	NaN	NaN	NaN	NaN	NaN	NaN	NaN	NaN	NaN	NaN	NaN
	62.5424	NaN	NaN	NaN	NaN	NaN	NaN	NaN	NaN	NaN	NaN	NaN	NaN	NaN	NaN	NaN	NaN	NaN	NaN	NaN	NaN	NaN	NaN	NaN	NaN	NaN	NaN	NaN	NaN	NaN	NaN	NaN	NaN	NaN	NaN	NaN	NaN	NaN	NaN	NaN	NaN	NaN	NaN	NaN	NaN	NaN	NaN	NaN	NaN
	64.0678	NaN	NaN	NaN	NaN	NaN	NaN	NaN	NaN	NaN	NaN	NaN	NaN	NaN	NaN	NaN	NaN	NaN	NaN	NaN	NaN	NaN	NaN	NaN	NaN	NaN	NaN	NaN	NaN	NaN	NaN	NaN	NaN	NaN	NaN	NaN	NaN	NaN	NaN	NaN	NaN	NaN	NaN	NaN	NaN	NaN	NaN	NaN	NaN
	65.5932	NaN	NaN	NaN	NaN	NaN	NaN	NaN	NaN	NaN	NaN	NaN	NaN	NaN	NaN	NaN	NaN	NaN	NaN	NaN	NaN	NaN	NaN	NaN	NaN	NaN	NaN	NaN	NaN	NaN	NaN	NaN	NaN	NaN	NaN	NaN	NaN	NaN	NaN	NaN	NaN	NaN	NaN	NaN	NaN	NaN	NaN	NaN	NaN
	67.1186	NaN	NaN	NaN	NaN	NaN	NaN	NaN	NaN	NaN	NaN	NaN	NaN	NaN	NaN	NaN	NaN	NaN	NaN	NaN	NaN	NaN	NaN	NaN	NaN	NaN	NaN	NaN	NaN	NaN	NaN	NaN	NaN	NaN	NaN	NaN	NaN	NaN	NaN	NaN	NaN	NaN	NaN	NaN	NaN	NaN	NaN	NaN	NaN
	68.6441	NaN	NaN	NaN	NaN	NaN	NaN	NaN	NaN	NaN	NaN	NaN	NaN	NaN	NaN	NaN	NaN	NaN	NaN	NaN	NaN	NaN	NaN	NaN	NaN	NaN	NaN	NaN	NaN	NaN	NaN	NaN	NaN	NaN	NaN	NaN	NaN	NaN	NaN	NaN	NaN	NaN	NaN	NaN	NaN	NaN	NaN	NaN	NaN
	70.1695	NaN	NaN	NaN	NaN	NaN	NaN	NaN	NaN	NaN	NaN	NaN	NaN	NaN	NaN	NaN	NaN	NaN	NaN	NaN	NaN	NaN	NaN	NaN	NaN	NaN	NaN	NaN	NaN	NaN	NaN	NaN	NaN	NaN	NaN	NaN	NaN	NaN	NaN	NaN	NaN	NaN	NaN	NaN	NaN	NaN	NaN	NaN	NaN
	71.6949	NaN	NaN	NaN	NaN	NaN	NaN	NaN	NaN	NaN	NaN	NaN	NaN	NaN	NaN	NaN	NaN	NaN	NaN	NaN	NaN	NaN	NaN	NaN	NaN	NaN	NaN	NaN	NaN	NaN	NaN	NaN	NaN	NaN	NaN	NaN	NaN	NaN	NaN	NaN	NaN	NaN	NaN	NaN	NaN	NaN	NaN	NaN	NaN
	73.2203	NaN	NaN	NaN	NaN	NaN	NaN	NaN	NaN	NaN	NaN	NaN	NaN	NaN	NaN	NaN	NaN	NaN	NaN	NaN	NaN	NaN	NaN	NaN	NaN	NaN	NaN	NaN	NaN	NaN	NaN	NaN	NaN	NaN	NaN	NaN	NaN	NaN	NaN	NaN	NaN	NaN	NaN	NaN	NaN	NaN	NaN	NaN	NaN
	74.7458	NaN	NaN	NaN	NaN	NaN	NaN	NaN	NaN	NaN	NaN	NaN	NaN	NaN	NaN	NaN	NaN	NaN	NaN	NaN	NaN	NaN	NaN	NaN	NaN	NaN	NaN	NaN	NaN	NaN	NaN	NaN	NaN	NaN	NaN	NaN	NaN	NaN	NaN	NaN	NaN	NaN	NaN	NaN	NaN	NaN	NaN	NaN	NaN
	76.2712	NaN	NaN	NaN	NaN	NaN	NaN	NaN	NaN	NaN	NaN	NaN	NaN	NaN	NaN	NaN	NaN	NaN	NaN	NaN	NaN	NaN	NaN	NaN	NaN	NaN	NaN	NaN	NaN	NaN	NaN	NaN	NaN	NaN	NaN	NaN	NaN	NaN	NaN	NaN	NaN	NaN	NaN	NaN	NaN	NaN	NaN	NaN	NaN
	77.7966	NaN	NaN	NaN	NaN	NaN	NaN	NaN	NaN	NaN	NaN	NaN	NaN	NaN	NaN	NaN	NaN	NaN	NaN	NaN	NaN	NaN	NaN	NaN	NaN	NaN	NaN	NaN	NaN	NaN	NaN	NaN	NaN	NaN	NaN	NaN	NaN	NaN	NaN	NaN	NaN	NaN	NaN	NaN	NaN	NaN	NaN	NaN	NaN
	79.322	NaN	NaN	NaN	NaN	NaN	NaN	NaN	NaN	NaN	NaN	NaN	NaN	NaN	NaN	NaN	NaN	NaN	NaN	NaN	NaN	NaN	NaN	NaN	NaN	NaN	NaN	NaN	NaN	NaN	NaN	NaN	NaN	NaN	NaN	NaN	NaN	NaN	NaN	NaN	NaN	NaN	NaN	NaN	NaN	NaN	NaN	NaN	NaN
	80.8475	NaN	NaN	NaN	NaN	NaN	NaN	NaN	NaN	NaN	NaN	NaN	NaN	NaN	NaN	NaN	NaN	NaN	NaN	NaN	NaN	NaN	NaN	NaN	NaN	NaN	NaN	NaN	NaN	NaN	NaN	NaN	NaN	NaN	NaN	NaN	NaN	NaN	NaN	NaN	NaN	NaN	NaN	NaN	NaN	NaN	NaN	NaN	NaN
	82.3729	NaN	NaN	NaN	NaN	NaN	NaN	NaN	NaN	NaN	NaN	NaN	NaN	NaN	NaN	NaN	NaN	NaN	NaN	NaN	NaN	NaN	NaN	NaN	NaN	NaN	NaN	NaN	NaN	NaN	NaN	NaN	NaN	NaN	NaN	NaN	NaN	NaN	NaN	NaN	NaN	NaN	NaN	NaN	NaN	NaN	NaN	NaN	NaN
	83.8983	NaN	NaN	NaN	NaN	NaN	NaN	NaN	NaN	NaN	NaN	NaN	NaN	NaN	NaN	NaN	NaN	NaN	NaN	NaN	NaN	NaN	NaN	NaN	NaN	NaN	NaN	NaN	NaN	NaN	NaN	NaN	NaN	NaN	NaN	NaN	NaN	NaN	NaN	NaN	NaN	NaN	NaN	NaN	NaN	NaN	NaN	NaN	NaN
	85.4237	NaN	NaN	NaN	NaN	NaN	NaN	NaN	NaN	NaN	NaN	NaN	NaN	NaN	NaN	NaN	NaN	NaN	NaN	NaN	NaN	NaN	NaN	NaN	NaN	NaN	NaN	NaN	NaN	NaN	NaN	NaN	NaN	NaN	NaN	NaN	NaN	NaN	NaN	NaN	NaN	NaN	NaN	NaN	NaN	NaN	NaN	NaN	NaN
	86.9492	NaN	NaN	NaN	NaN	NaN	NaN	NaN	NaN	NaN	NaN	NaN	NaN	NaN	NaN	NaN	NaN	NaN	NaN	NaN	NaN	NaN	NaN	NaN	NaN	NaN	NaN	NaN	NaN	NaN	NaN	NaN	NaN	NaN	NaN	NaN	NaN	NaN	NaN	NaN	NaN	NaN	NaN	NaN	NaN	NaN	NaN	NaN	NaN
	88.4746	NaN	NaN	NaN	NaN	NaN	NaN	NaN	NaN	NaN	NaN	NaN	NaN	NaN	NaN	NaN	NaN	NaN	NaN	NaN	NaN	NaN	NaN	NaN	NaN	NaN	NaN	NaN	NaN	NaN	NaN	NaN	NaN	NaN	NaN	NaN	NaN	NaN	NaN	NaN	NaN	NaN	NaN	NaN	NaN	NaN	NaN	NaN	NaN
	90	NaN	NaN	NaN	NaN	NaN	NaN	NaN	NaN	NaN	NaN	NaN	NaN	NaN	NaN	NaN	NaN	NaN	NaN	NaN	NaN	NaN	NaN	NaN	NaN	NaN	NaN	NaN	NaN	NaN	NaN	NaN	NaN	NaN	NaN	NaN	NaN	NaN	NaN	NaN	NaN	NaN	NaN	NaN	NaN	NaN	NaN	NaN	NaN
		Cell in green are DC yield difference between the refconfigurable and reference PV modules in kWh
[truncated: 192 more columns]

## Sheet: Supplementary Figure 2b
		Azimuth (degrees)
		0	1.50628	3.01255	4.51883	6.0251	7.53138	9.03766	10.5439	12.0502	13.5565	15.0628	16.569	18.0753	19.5816	21.0879	22.5941	24.1004	25.6067	27.113	28.6192	30.1255	31.6318	33.1381	34.6444	36.1506	37.6569	39.1632	40.6695	42.1757	43.682	45.1883	46.6946	48.2008	49.7071	51.2134	52.7197	54.2259	55.7322	57.2385	58.7448	60.251	61.7573	63.2636	64.7699	66.2762	67.7824	69.2887	70.795
Altitude (degrees)	0	NaN	NaN	NaN	NaN	NaN	NaN	NaN	NaN	NaN	NaN	NaN	NaN	NaN	NaN	NaN	NaN	NaN	NaN	NaN	NaN	NaN	NaN	NaN	NaN	NaN	NaN	NaN	NaN	NaN	NaN	NaN	NaN	-0.00265438	-0.00215727	-0.00442567	-0.0288769	-0.0201151	-0.0222487	-0.0198661	-0.0239313	-0.0276109	-0.0192676	-0.00555284	NaN	NaN	NaN	NaN	NaN
	1.52542	NaN	NaN	NaN	NaN	NaN	NaN	NaN	NaN	NaN	NaN	NaN	NaN	NaN	NaN	NaN	NaN	NaN	NaN	NaN	NaN	NaN	NaN	NaN	NaN	NaN	NaN	NaN	NaN	NaN	NaN	NaN	NaN	NaN	NaN	NaN	-0.0163184	-0.06678	-0.056147	-0.0411707	-0.0398713	-0.0367898	-0.0330769	-0.0244643	-0.0122571	NaN	NaN	NaN	NaN
	3.05085	NaN	NaN	NaN	NaN	NaN	NaN	NaN	NaN	NaN	NaN	NaN	NaN	NaN	NaN	NaN	NaN	NaN	NaN	NaN	NaN	NaN	NaN	NaN	NaN	NaN	NaN	NaN	NaN	NaN	NaN	NaN	NaN	NaN	NaN	NaN	NaN	-0.00169281	-0.0605388	-0.0802974	-0.0704401	-0.045311	-0.0350435	-0.0446207	-0.0245785	-0.0208298	-0.00396248	NaN	NaN
	4.57627	NaN	NaN	NaN	NaN	NaN	NaN	NaN	NaN	NaN	NaN	NaN	NaN	NaN	NaN	NaN	NaN	NaN	NaN	NaN	NaN	NaN	NaN	NaN	NaN	NaN	NaN	NaN	NaN	NaN	NaN	NaN	NaN	NaN	NaN	NaN	NaN	NaN	NaN	-0.0229261	-0.0789082	-0.0995148	-0.0654014	-0.0430392	-0.0492743	-0.0343983	-0.0273199	-0.0124	NaN
	6.10169	NaN	NaN	NaN	NaN	NaN	NaN	NaN	NaN	NaN	NaN	NaN	NaN	NaN	NaN	NaN	NaN	NaN	NaN	NaN	NaN	NaN	NaN	NaN	NaN	NaN	NaN	NaN	NaN	NaN	NaN	NaN	NaN	NaN	NaN	NaN	NaN	NaN	NaN	NaN	-0.00657929	-0.0801305	-0.119385	-0.108744	-0.0476955	-0.057644	-0.0414732	-0.0316005	-0.0183877
	7.62712	NaN	NaN	NaN	NaN	NaN	NaN	NaN	NaN	NaN	NaN	NaN	NaN	NaN	NaN	NaN	NaN	NaN	NaN	NaN	NaN	NaN	NaN	NaN	NaN	NaN	NaN	NaN	NaN	NaN	NaN	NaN	NaN	NaN	NaN	NaN	NaN	NaN	NaN	NaN	NaN	NaN	0.0196768	0.0989165	-0.162054	-0.0962506	-0.06192	-0.0676404	-0.0386955
	9.15254	NaN	NaN	NaN	NaN	NaN	NaN	NaN	NaN	NaN	NaN	NaN	NaN	NaN	NaN	NaN	NaN	NaN	NaN	NaN	NaN	NaN	NaN	NaN	NaN	NaN	NaN	NaN	NaN	NaN	NaN	NaN	NaN	NaN	NaN	NaN	NaN	NaN	NaN	NaN	NaN	NaN	NaN	0.105149	0.594937	0.220813	-0.0329607	-0.0715841	-0.0673906
	10.678	NaN	NaN	NaN	NaN	NaN	NaN	NaN	NaN	NaN	NaN	NaN	NaN	NaN	NaN	NaN	NaN	NaN	NaN	NaN	NaN	NaN	NaN	NaN	NaN	NaN	NaN	NaN	NaN	NaN	NaN	NaN	NaN	NaN	NaN	NaN	NaN	NaN	NaN	NaN	NaN	NaN	NaN	NaN	0.0310511	0.989908	1.05662	0.0772442	-0.0548466
	12.2034	NaN	NaN	NaN	NaN	NaN	NaN	NaN	NaN	NaN	NaN	NaN	NaN	NaN	NaN	NaN	NaN	NaN	NaN	NaN	NaN	NaN	NaN	NaN	NaN	NaN	NaN	NaN	NaN	NaN	NaN	NaN	NaN	NaN	NaN	NaN	NaN	NaN	NaN	NaN	NaN	NaN	NaN	NaN	NaN	NaN	0.976414	1.7439	0.683086
	13.7288	NaN	NaN	NaN	NaN	NaN	NaN	NaN	NaN	NaN	NaN	NaN	NaN	NaN	NaN	NaN	NaN	NaN	NaN	NaN	NaN	NaN	NaN	NaN	NaN	NaN	NaN	NaN	NaN	NaN	NaN	NaN	NaN	NaN	NaN	NaN	NaN	NaN	NaN	NaN	NaN	NaN	NaN	NaN	NaN	NaN	NaN	0.519433	2.63361
	15.2542	NaN	NaN	NaN	NaN	NaN	NaN	NaN	NaN	NaN	NaN	NaN	NaN	NaN	NaN	NaN	NaN	NaN	NaN	NaN	NaN	NaN	NaN	NaN	NaN	NaN	NaN	NaN	NaN	NaN	NaN	NaN	NaN	NaN	NaN	NaN	NaN	NaN	NaN	NaN	NaN	NaN	NaN	NaN	NaN	NaN	NaN	NaN	0.255101
	16.7797	NaN	NaN	NaN	NaN	NaN	NaN	NaN	NaN	NaN	NaN	NaN	NaN	NaN	NaN	NaN	NaN	NaN	NaN	NaN	NaN	NaN	NaN	NaN	NaN	NaN	NaN	NaN	NaN	NaN	NaN	NaN	NaN	NaN	NaN	NaN	NaN	NaN	NaN	NaN	NaN	NaN	NaN	NaN	NaN	NaN	NaN	NaN	NaN
	18.3051	NaN	NaN	NaN	NaN	NaN	NaN	NaN	NaN	NaN	NaN	NaN	NaN	NaN	NaN	NaN	NaN	NaN	NaN	NaN	NaN	NaN	NaN	NaN	NaN	NaN	NaN	NaN	NaN	NaN	NaN	NaN	NaN	NaN	NaN	NaN	NaN	NaN	NaN	NaN	NaN	NaN	NaN	NaN	NaN	NaN	NaN	NaN	NaN
	19.8305	NaN	NaN	NaN	NaN	NaN	NaN	NaN	NaN	NaN	NaN	NaN	NaN	NaN	NaN	NaN	NaN	NaN	NaN	NaN	NaN	NaN	NaN	NaN	NaN	NaN	NaN	NaN	NaN	NaN	NaN	NaN	NaN	NaN	NaN	NaN	NaN	NaN	NaN	NaN	NaN	NaN	NaN	NaN	NaN	NaN	NaN	NaN	NaN
	21.3559	NaN	NaN	NaN	NaN	NaN	NaN	NaN	NaN	NaN	NaN	NaN	NaN	NaN	NaN	NaN	NaN	NaN	NaN	NaN	NaN	NaN	NaN	NaN	NaN	NaN	NaN	NaN	NaN	NaN	NaN	NaN	NaN	NaN	NaN	NaN	NaN	NaN	NaN	NaN	NaN	NaN	NaN	NaN	NaN	NaN	NaN	NaN	NaN
	22.8814	NaN	NaN	NaN	NaN	NaN	NaN	NaN	NaN	NaN	NaN	NaN	NaN	NaN	NaN	NaN	NaN	NaN	NaN	NaN	NaN	NaN	NaN	NaN	NaN	NaN	NaN	NaN	NaN	NaN	NaN	NaN	NaN	NaN	NaN	NaN	NaN	NaN	NaN	NaN	NaN	NaN	NaN	NaN	NaN	NaN	NaN	NaN	NaN
	24.4068	NaN	NaN	NaN	NaN	NaN	NaN	NaN	NaN	NaN	NaN	NaN	NaN	NaN	NaN	NaN	NaN	NaN	NaN	NaN	NaN	NaN	NaN	NaN	NaN	NaN	NaN	NaN	NaN	NaN	NaN	NaN	NaN	NaN	NaN	NaN	NaN	NaN	NaN	NaN	NaN	NaN	NaN	NaN	NaN	NaN	NaN	NaN	NaN
	25.9322	NaN	NaN	NaN	NaN	NaN	NaN	NaN	NaN	NaN	NaN	NaN	NaN	NaN	NaN	NaN	NaN	NaN	NaN	NaN	NaN	NaN	NaN	NaN	NaN	NaN	NaN	NaN	NaN	NaN	NaN	NaN	NaN	NaN	NaN	NaN	NaN	NaN	NaN	NaN	NaN	NaN	NaN	NaN	NaN	NaN	NaN	NaN	NaN
	27.4576	NaN	NaN	NaN	NaN	NaN	NaN	NaN	NaN	NaN	NaN	NaN	NaN	NaN	NaN	NaN	NaN	NaN	NaN	NaN	NaN	NaN	NaN	NaN	NaN	NaN	NaN	NaN	NaN	NaN	NaN	NaN	NaN	NaN	NaN	NaN	NaN	NaN	NaN	NaN	NaN	NaN	NaN	NaN	NaN	NaN	NaN	NaN	NaN
	28.9831	NaN	NaN	NaN	NaN	NaN	NaN	NaN	NaN	NaN	NaN	NaN	NaN	NaN	NaN	NaN	NaN	NaN	NaN	NaN	NaN	NaN	NaN	NaN	NaN	NaN	NaN	NaN	NaN	NaN	NaN	NaN	NaN	NaN	NaN	NaN	NaN	NaN	NaN	NaN	NaN	NaN	NaN	NaN	NaN	NaN	NaN	NaN	NaN
	30.5085	NaN	NaN	NaN	NaN	NaN	NaN	NaN	NaN	NaN	NaN	NaN	NaN	NaN	NaN	NaN	NaN	NaN	NaN	NaN	NaN	NaN	NaN	NaN	NaN	NaN	NaN	NaN	NaN	NaN	NaN	NaN	NaN	NaN	NaN	NaN	NaN	NaN	NaN	NaN	NaN	NaN	NaN	NaN	NaN	NaN	NaN	NaN	NaN
	32.0339	NaN	NaN	NaN	NaN	NaN	NaN	NaN	NaN	NaN	NaN	NaN	NaN	NaN	NaN	NaN	NaN	NaN	NaN	NaN	NaN	NaN	NaN	NaN	NaN	NaN	NaN	NaN	NaN	NaN	NaN	NaN	NaN	NaN	NaN	NaN	NaN	NaN	NaN	NaN	NaN	NaN	NaN	NaN	NaN	NaN	NaN	NaN	NaN
	33.5593	NaN	NaN	NaN	NaN	NaN	NaN	NaN	NaN	NaN	NaN	NaN	NaN	NaN	NaN	NaN	NaN	NaN	NaN	NaN	NaN	NaN	NaN	NaN	NaN	NaN	NaN	NaN	NaN	NaN	NaN	NaN	NaN	NaN	NaN	NaN	NaN	NaN	NaN	NaN	NaN	NaN	NaN	NaN	NaN	NaN	NaN	NaN	NaN
	35.0847	NaN	NaN	NaN	NaN	NaN	NaN	NaN	NaN	NaN	NaN	NaN	NaN	NaN	NaN	NaN	NaN	NaN	NaN	NaN	NaN	NaN	NaN	NaN	NaN	NaN	NaN	NaN	NaN	NaN	NaN	NaN	NaN	NaN	NaN	NaN	NaN	NaN	NaN	NaN	NaN	NaN	NaN	NaN	NaN	NaN	NaN	NaN	NaN
	36.6102	NaN	NaN	NaN	NaN	NaN	NaN	NaN	NaN	NaN	NaN	NaN	NaN	NaN	NaN	NaN	NaN	NaN	NaN	NaN	NaN	NaN	NaN	NaN	NaN	NaN	NaN	NaN	NaN	NaN	NaN	NaN	NaN	NaN	NaN	NaN	NaN	NaN	NaN	NaN	NaN	NaN	NaN	NaN	NaN	NaN	NaN	NaN	NaN
	38.1356	NaN	NaN	NaN	NaN	NaN	NaN	NaN	NaN	NaN	NaN	NaN	NaN	NaN	NaN	NaN	NaN	NaN	NaN	NaN	NaN	NaN	NaN	NaN	NaN	NaN	NaN	NaN	NaN	NaN	NaN	NaN	NaN	NaN	NaN	NaN	NaN	NaN	NaN	NaN	NaN	NaN	NaN	NaN	NaN	NaN	NaN	NaN	NaN
	39.661	NaN	NaN	NaN	NaN	NaN	NaN	NaN	NaN	NaN	NaN	NaN	NaN	NaN	NaN	NaN	NaN	NaN	NaN	NaN	NaN	NaN	NaN	NaN	NaN	NaN	NaN	NaN	NaN	NaN	NaN	NaN	NaN	NaN	NaN	NaN	NaN	NaN	NaN	NaN	NaN	NaN	NaN	NaN	NaN	NaN	NaN	NaN	NaN
	41.1864	NaN	NaN	NaN	NaN	NaN	NaN	NaN	NaN	NaN	NaN	NaN	NaN	NaN	NaN	NaN	NaN	NaN	NaN	NaN	NaN	NaN	NaN	NaN	NaN	NaN	NaN	NaN	NaN	NaN	NaN	NaN	NaN	NaN	NaN	NaN	NaN	NaN	NaN	NaN	NaN	NaN	NaN	NaN	NaN	NaN	NaN	NaN	NaN
	42.7119	NaN	NaN	NaN	NaN	NaN	NaN	NaN	NaN	NaN	NaN	NaN	NaN	NaN	NaN	NaN	NaN	NaN	NaN	NaN	NaN	NaN	NaN	NaN	NaN	NaN	NaN	NaN	NaN	NaN	NaN	NaN	NaN	NaN	NaN	NaN	NaN	NaN	NaN	NaN	NaN	NaN	NaN	NaN	NaN	NaN	NaN	NaN	NaN
	44.2373	NaN	NaN	NaN	NaN	NaN	NaN	NaN	NaN	NaN	NaN	NaN	NaN	NaN	NaN	NaN	NaN	NaN	NaN	NaN	NaN	NaN	NaN	NaN	NaN	NaN	NaN	NaN	NaN	NaN	NaN	NaN	NaN	NaN	NaN	NaN	NaN	NaN	NaN	NaN	NaN	NaN	NaN	NaN	NaN	NaN	NaN	NaN	NaN
	45.7627	NaN	NaN	NaN	NaN	NaN	NaN	NaN	NaN	NaN	NaN	NaN	NaN	NaN	NaN	NaN	NaN	NaN	NaN	NaN	NaN	NaN	NaN	NaN	NaN	NaN	NaN	NaN	NaN	NaN	NaN	NaN	NaN	NaN	NaN	NaN	NaN	NaN	NaN	NaN	NaN	NaN	NaN	NaN	NaN	NaN	NaN	NaN	NaN
	47.2881	NaN	NaN	NaN	NaN	NaN	NaN	NaN	NaN	NaN	NaN	NaN	NaN	NaN	NaN	NaN	NaN	NaN	NaN	NaN	NaN	NaN	NaN	NaN	NaN	NaN	NaN	NaN	NaN	NaN	NaN	NaN	NaN	NaN	NaN	NaN	NaN	NaN	NaN	NaN	NaN	NaN	NaN	NaN	NaN	NaN	NaN	NaN	NaN
	48.8136	NaN	NaN	NaN	NaN	NaN	NaN	NaN	NaN	NaN	NaN	NaN	NaN	NaN	NaN	NaN	NaN	NaN	NaN	NaN	NaN	NaN	NaN	NaN	NaN	NaN	NaN	NaN	NaN	NaN	NaN	NaN	NaN	NaN	NaN	NaN	NaN	NaN	NaN	NaN	NaN	NaN	NaN	NaN	NaN	NaN	NaN	NaN	NaN
	50.339	NaN	NaN	NaN	NaN	NaN	NaN	NaN	NaN	NaN	NaN	NaN	NaN	NaN	NaN	NaN	NaN	NaN	NaN	NaN	NaN	NaN	NaN	NaN	NaN	NaN	NaN	NaN	NaN	NaN	NaN	NaN	NaN	NaN	NaN	NaN	NaN	NaN	NaN	NaN	NaN	NaN	NaN	NaN	NaN	NaN	NaN	NaN	NaN
	51.8644	NaN	NaN	NaN	NaN	NaN	NaN	NaN	NaN	NaN	NaN	NaN	NaN	NaN	NaN	NaN	NaN	NaN	NaN	NaN	NaN	NaN	NaN	NaN	NaN	NaN	NaN	NaN	NaN	NaN	NaN	NaN	NaN	NaN	NaN	NaN	NaN	NaN	NaN	NaN	NaN	NaN	NaN	NaN	NaN	NaN	NaN	NaN	NaN
	53.3898	NaN	NaN	NaN	NaN	NaN	NaN	NaN	NaN	NaN	NaN	NaN	NaN	NaN	NaN	NaN	NaN	NaN	NaN	NaN	NaN	NaN	NaN	NaN	NaN	NaN	NaN	NaN	NaN	NaN	NaN	NaN	NaN	NaN	NaN	NaN	NaN	NaN	NaN	NaN	NaN	NaN	NaN	NaN	NaN	NaN	NaN	NaN	NaN
	54.9153	NaN	NaN	NaN	NaN	NaN	NaN	NaN	NaN	NaN	NaN	NaN	NaN	NaN	NaN	NaN	NaN	NaN	NaN	NaN	NaN	NaN	NaN	NaN	NaN	NaN	NaN	NaN	NaN	NaN	NaN	NaN	NaN	NaN	NaN	NaN	NaN	NaN	NaN	NaN	NaN	NaN	NaN	NaN	NaN	NaN	NaN	NaN	NaN
	56.4407	NaN	NaN	NaN	NaN	NaN	NaN	NaN	NaN	NaN	NaN	NaN	NaN	NaN	NaN	NaN	NaN	NaN	NaN	NaN	NaN	NaN	NaN	NaN	NaN	NaN	NaN	NaN	NaN	NaN	NaN	NaN	NaN	NaN	NaN	NaN	NaN	NaN	NaN	NaN	NaN	NaN	NaN	NaN	NaN	NaN	NaN	NaN	NaN
	57.9661	NaN	NaN	NaN	NaN	NaN	NaN	NaN	NaN	NaN	NaN	NaN	NaN	NaN	NaN	NaN	NaN	NaN	NaN	NaN	NaN	NaN	NaN	NaN	NaN	NaN	NaN	NaN	NaN	NaN	NaN	NaN	NaN	NaN	NaN	NaN	NaN	NaN	NaN	NaN	NaN	NaN	NaN	NaN	NaN	NaN	NaN	NaN	NaN
	59.4915	NaN	NaN	NaN	NaN	NaN	NaN	NaN	NaN	NaN	NaN	NaN	NaN	NaN	NaN	NaN	NaN	NaN	NaN	NaN	NaN	NaN	NaN	NaN	NaN	NaN	NaN	NaN	NaN	NaN	NaN	NaN	NaN	NaN	NaN	NaN	NaN	NaN	NaN	NaN	NaN	NaN	NaN	NaN	NaN	NaN	NaN	NaN	NaN
	61.0169	NaN	NaN	NaN	NaN	NaN	NaN	NaN	NaN	NaN	NaN	NaN	NaN	NaN	NaN	NaN	NaN	NaN	NaN	NaN	NaN	NaN	NaN	NaN	NaN	NaN	NaN	NaN	NaN	NaN	NaN	NaN	NaN	NaN	NaN	NaN	NaN	NaN	NaN	NaN	NaN	NaN	NaN	NaN	NaN	NaN	NaN	NaN	NaN
	62.5424	NaN	NaN	NaN	NaN	NaN	NaN	NaN	NaN	NaN	NaN	NaN	NaN	NaN	NaN	NaN	NaN	NaN	NaN	NaN	NaN	NaN	NaN	NaN	NaN	NaN	NaN	NaN	NaN	NaN	NaN	NaN	NaN	NaN	NaN	NaN	NaN	NaN	NaN	NaN	NaN	NaN	NaN	NaN	NaN	NaN	NaN	NaN	NaN
	64.0678	NaN	NaN	NaN	NaN	NaN	NaN	NaN	NaN	NaN	NaN	NaN	NaN	NaN	NaN	NaN	NaN	NaN	NaN	NaN	NaN	NaN	NaN	NaN	NaN	NaN	NaN	NaN	NaN	NaN	NaN	NaN	NaN	NaN	NaN	NaN	NaN	NaN	NaN	NaN	NaN	NaN	NaN	NaN	NaN	NaN	NaN	NaN	NaN
	65.5932	NaN	NaN	NaN	NaN	NaN	NaN	NaN	NaN	NaN	NaN	NaN	NaN	NaN	NaN	NaN	NaN	NaN	NaN	NaN	NaN	NaN	NaN	NaN	NaN	NaN	NaN	NaN	NaN	NaN	NaN	NaN	NaN	NaN	NaN	NaN	NaN	NaN	NaN	NaN	NaN	NaN	NaN	NaN	NaN	NaN	NaN	NaN	NaN
	67.1186	NaN	NaN	NaN	NaN	NaN	NaN	NaN	NaN	NaN	NaN	NaN	NaN	NaN	NaN	NaN	NaN	NaN	NaN	NaN	NaN	NaN	NaN	NaN	NaN	NaN	NaN	NaN	NaN	NaN	NaN	NaN	NaN	NaN	NaN	NaN	NaN	NaN	NaN	NaN	NaN	NaN	NaN	NaN	NaN	NaN	NaN	NaN	NaN
	68.6441	NaN	NaN	NaN	NaN	NaN	NaN	NaN	NaN	NaN	NaN	NaN	NaN	NaN	NaN	NaN	NaN	NaN	NaN	NaN	NaN	NaN	NaN	NaN	NaN	NaN	NaN	NaN	NaN	NaN	NaN	NaN	NaN	NaN	NaN	NaN	NaN	NaN	NaN	NaN	NaN	NaN	NaN	NaN	NaN	NaN	NaN	NaN	NaN
	70.1695	NaN	NaN	NaN	NaN	NaN	NaN	NaN	NaN	NaN	NaN	NaN	NaN	NaN	NaN	NaN	NaN	NaN	NaN	NaN	NaN	NaN	NaN	NaN	NaN	NaN	NaN	NaN	NaN	NaN	NaN	NaN	NaN	NaN	NaN	NaN	NaN	NaN	NaN	NaN	NaN	NaN	NaN	NaN	NaN	NaN	NaN	NaN	NaN
	71.6949	NaN	NaN	NaN	NaN	NaN	NaN	NaN	NaN	NaN	NaN	NaN	NaN	NaN	NaN	NaN	NaN	NaN	NaN	NaN	NaN	NaN	NaN	NaN	NaN	NaN	NaN	NaN	NaN	NaN	NaN	NaN	NaN	NaN	NaN	NaN	NaN	NaN	NaN	NaN	NaN	NaN	NaN	NaN	NaN	NaN	NaN	NaN	NaN
	73.2203	NaN	NaN	NaN	NaN	NaN	NaN	NaN	NaN	NaN	NaN	NaN	NaN	NaN	NaN	NaN	NaN	NaN	NaN	NaN	NaN	NaN	NaN	NaN	NaN	NaN	NaN	NaN	NaN	NaN	NaN	NaN	NaN	NaN	NaN	NaN	NaN	NaN	NaN	NaN	NaN	NaN	NaN	NaN	NaN	NaN	NaN	NaN	NaN
	74.7458	NaN	NaN	NaN	NaN	NaN	NaN	NaN	NaN	NaN	NaN	NaN	NaN	NaN	NaN	NaN	NaN	NaN	NaN	NaN	NaN	NaN	NaN	NaN	NaN	NaN	NaN	NaN	NaN	NaN	NaN	NaN	NaN	NaN	NaN	NaN	NaN	NaN	NaN	NaN	NaN	NaN	NaN	NaN	NaN	NaN	NaN	NaN	NaN
	76.2712	NaN	NaN	NaN	NaN	NaN	NaN	NaN	NaN	NaN	NaN	NaN	NaN	NaN	NaN	NaN	NaN	NaN	NaN	NaN	NaN	NaN	NaN	NaN	NaN	NaN	NaN	NaN	NaN	NaN	NaN	NaN	NaN	NaN	NaN	NaN	NaN	NaN	NaN	NaN	NaN	NaN	NaN	NaN	NaN	NaN	NaN	NaN	NaN
	77.7966	NaN	NaN	NaN	NaN	NaN	NaN	NaN	NaN	NaN	NaN	NaN	NaN	NaN	NaN	NaN	NaN	NaN	NaN	NaN	NaN	NaN	NaN	NaN	NaN	NaN	NaN	NaN	NaN	NaN	NaN	NaN	NaN	NaN	NaN	NaN	NaN	NaN	NaN	NaN	NaN	NaN	NaN	NaN	NaN	NaN	NaN	NaN	NaN
	79.322	NaN	NaN	NaN	NaN	NaN	NaN	NaN	NaN	NaN	NaN	NaN	NaN	NaN	NaN	NaN	NaN	NaN	NaN	NaN	NaN	NaN	NaN	NaN	NaN	NaN	NaN	NaN	NaN	NaN	NaN	NaN	NaN	NaN	NaN	NaN	NaN	NaN	NaN	NaN	NaN	NaN	NaN	NaN	NaN	NaN	NaN	NaN	NaN
	80.8475	NaN	NaN	NaN	NaN	NaN	NaN	NaN	NaN	NaN	NaN	NaN	NaN	NaN	NaN	NaN	NaN	NaN	NaN	NaN	NaN	NaN	NaN	NaN	NaN	NaN	NaN	NaN	NaN	NaN	NaN	NaN	NaN	NaN	NaN	NaN	NaN	NaN	NaN	NaN	NaN	NaN	NaN	NaN	NaN	NaN	NaN	NaN	NaN
	82.3729	NaN	NaN	NaN	NaN	NaN	NaN	NaN	NaN	NaN	NaN	NaN	NaN	NaN	NaN	NaN	NaN	NaN	NaN	NaN	NaN	NaN	NaN	NaN	NaN	NaN	NaN	NaN	NaN	NaN	NaN	NaN	NaN	NaN	NaN	NaN	NaN	NaN	NaN	NaN	NaN	NaN	NaN	NaN	NaN	NaN	NaN	NaN	NaN
	83.8983	NaN	NaN	NaN	NaN	NaN	NaN	NaN	NaN	NaN	NaN	NaN	NaN	NaN	NaN	NaN	NaN	NaN	NaN	NaN	NaN	NaN	NaN	NaN	NaN	NaN	NaN	NaN	NaN	NaN	NaN	NaN	NaN	NaN	NaN	NaN	NaN	NaN	NaN	NaN	NaN	NaN	NaN	NaN	NaN	NaN	NaN	NaN	NaN
	85.4237	NaN	NaN	NaN	NaN	NaN	NaN	NaN	NaN	NaN	NaN	NaN	NaN	NaN	NaN	NaN	NaN	NaN	NaN	NaN	NaN	NaN	NaN	NaN	NaN	NaN	NaN	NaN	NaN	NaN	NaN	NaN	NaN	NaN	NaN	NaN	NaN	NaN	NaN	NaN	NaN	NaN	NaN	NaN	NaN	NaN	NaN	NaN	NaN
	86.9492	NaN	NaN	NaN	NaN	NaN	NaN	NaN	NaN	NaN	NaN	NaN	NaN	NaN	NaN	NaN	NaN	NaN	NaN	NaN	NaN	NaN	NaN	NaN	NaN	NaN	NaN	NaN	NaN	NaN	NaN	NaN	NaN	NaN	NaN	NaN	NaN	NaN	NaN	NaN	NaN	NaN	NaN	NaN	NaN	NaN	NaN	NaN	NaN
	88.4746	NaN	NaN	NaN	NaN	NaN	NaN	NaN	NaN	NaN	NaN	NaN	NaN	NaN	NaN	NaN	NaN	NaN	NaN	NaN	NaN	NaN	NaN	NaN	NaN	NaN	NaN	NaN	NaN	NaN	NaN	NaN	NaN	NaN	NaN	NaN	NaN	NaN	NaN	NaN	NaN	NaN	NaN	NaN	NaN	NaN	NaN	NaN	NaN
	90	NaN	NaN	NaN	NaN	NaN	NaN	NaN	NaN	NaN	NaN	NaN	NaN	NaN	NaN	NaN	NaN	NaN	NaN	NaN	NaN	NaN	NaN	NaN	NaN	NaN	NaN	NaN	NaN	NaN	NaN	NaN	NaN	NaN	NaN	NaN	NaN	NaN	NaN	NaN	NaN	NaN	NaN	NaN	NaN	NaN	NaN	NaN	NaN
		Cell in green are DC yield difference between the refconfigurable and reference PV modules in kWh
[truncated: 192 more columns]

## Sheet: Supplementary Figure 2c
		Azimuth (degrees)
		0	1.50628	3.01255	4.51883	6.0251	7.53138	9.03766	10.5439	12.0502	13.5565	15.0628	16.569	18.0753	19.5816	21.0879	22.5941	24.1004	25.6067	27.113	28.6192	30.1255	31.6318	33.1381	34.6444	36.1506	37.6569	39.1632	40.6695	42.1757	43.682	45.1883	46.6946	48.2008	49.7071	51.2134	52.7197	54.2259	55.7322	57.2385	58.7448	60.251	61.7573	63.2636	64.7699	66.2762	67.7824	69.2887	70.795
Altitude (degrees)	0	NaN	NaN	NaN	NaN	NaN	NaN	NaN	NaN	NaN	NaN	NaN	NaN	NaN	NaN	NaN	NaN	NaN	NaN	NaN	NaN	NaN	NaN	NaN	NaN	NaN	NaN	NaN	NaN	NaN	NaN	NaN	-0.00283596	-0.0141422	-0.0198223	-0.0424523	-0.0150901	0.251339	0.579973	0.232591	NaN	NaN	NaN	NaN	NaN	NaN	NaN	NaN	NaN
	1.52542	NaN	NaN	NaN	NaN	NaN	NaN	NaN	NaN	NaN	NaN	NaN	NaN	NaN	NaN	NaN	NaN	NaN	NaN	NaN	NaN	NaN	NaN	NaN	NaN	NaN	NaN	NaN	NaN	NaN	NaN	NaN	NaN	NaN	NaN	-0.00305073	-0.0340236	-0.0299497	0.316355	0.850485	0.677637	-0.00214685	NaN	NaN	NaN	NaN	NaN	NaN	NaN
	3.05085	NaN	NaN	NaN	NaN	NaN	NaN	NaN	NaN	NaN	NaN	NaN	NaN	NaN	NaN	NaN	NaN	NaN	NaN	NaN	NaN	NaN	NaN	NaN	NaN	NaN	NaN	NaN	NaN	NaN	NaN	NaN	NaN	NaN	NaN	NaN	NaN	-0.0284692	0.139766	0.904561	0.748924	1.32595	0.26647	NaN	NaN	NaN	NaN	NaN	NaN
	4.57627	NaN	NaN	NaN	NaN	NaN	NaN	NaN	NaN	NaN	NaN	NaN	NaN	NaN	NaN	NaN	NaN	NaN	NaN	NaN	NaN	NaN	NaN	NaN	NaN	NaN	NaN	NaN	NaN	NaN	NaN	NaN	NaN	NaN	NaN	NaN	NaN	NaN	NaN	0.16701	1.13437	0.965721	1.70817	1.35212	NaN	NaN	NaN	NaN	NaN
	6.10169	NaN	NaN	NaN	NaN	NaN	NaN	NaN	NaN	NaN	NaN	NaN	NaN	NaN	NaN	NaN	NaN	NaN	NaN	NaN	NaN	NaN	NaN	NaN	NaN	NaN	NaN	NaN	NaN	NaN	NaN	NaN	NaN	NaN	NaN	NaN	NaN	NaN	NaN	NaN	0.111889	0.881146	0.918546	1.77963	2.87765	0.230276	NaN	NaN	NaN
	7.62712	NaN	NaN	NaN	NaN	NaN	NaN	NaN	NaN	NaN	NaN	NaN	NaN	NaN	NaN	NaN	NaN	NaN	NaN	NaN	NaN	NaN	NaN	NaN	NaN	NaN	NaN	NaN	NaN	NaN	NaN	NaN	NaN	NaN	NaN	NaN	NaN	NaN	NaN	NaN	NaN	-0.00227482	0.812211	1.41847	1.56206	4.56366	1.20522	NaN	NaN
	9.15254	NaN	NaN	NaN	NaN	NaN	NaN	NaN	NaN	NaN	NaN	NaN	NaN	NaN	NaN	NaN	NaN	NaN	NaN	NaN	NaN	NaN	NaN	NaN	NaN	NaN	NaN	NaN	NaN	NaN	NaN	NaN	NaN	NaN	NaN	NaN	NaN	NaN	NaN	NaN	NaN	NaN	NaN	0.924303	1.37836	1.02015	3.57358	2.55192	NaN
	10.678	NaN	NaN	NaN	NaN	NaN	NaN	NaN	NaN	NaN	NaN	NaN	NaN	NaN	NaN	NaN	NaN	NaN	NaN	NaN	NaN	NaN	NaN	NaN	NaN	NaN	NaN	NaN	NaN	NaN	NaN	NaN	NaN	NaN	NaN	NaN	NaN	NaN	NaN	NaN	NaN	NaN	NaN	NaN	0.181207	0.920622	1.52808	2.54497	3.24185
	12.2034	NaN	NaN	NaN	NaN	NaN	NaN	NaN	NaN	NaN	NaN	NaN	NaN	NaN	NaN	NaN	NaN	NaN	NaN	NaN	NaN	NaN	NaN	NaN	NaN	NaN	NaN	NaN	NaN	NaN	NaN	NaN	NaN	NaN	NaN	NaN	NaN	NaN	NaN	NaN	NaN	NaN	NaN	NaN	NaN	0.112995	1.79269	2.89425	1.94554
	13.7288	NaN	NaN	NaN	NaN	NaN	NaN	NaN	NaN	NaN	NaN	NaN	NaN	NaN	NaN	NaN	NaN	NaN	NaN	NaN	NaN	NaN	NaN	NaN	NaN	NaN	NaN	NaN	NaN	NaN	NaN	NaN	NaN	NaN	NaN	NaN	NaN	NaN	NaN	NaN	NaN	NaN	NaN	NaN	NaN	NaN	NaN	0.811312	4.75497
	15.2542	NaN	NaN	NaN	NaN	NaN	NaN	NaN	NaN	NaN	NaN	NaN	NaN	NaN	NaN	NaN	NaN	NaN	NaN	NaN	NaN	NaN	NaN	NaN	NaN	NaN	NaN	NaN	NaN	NaN	NaN	NaN	NaN	NaN	NaN	NaN	NaN	NaN	NaN	NaN	NaN	NaN	NaN	NaN	NaN	NaN	NaN	NaN	0.763729
	16.7797	NaN	NaN	NaN	NaN	NaN	NaN	NaN	NaN	NaN	NaN	NaN	NaN	NaN	NaN	NaN	NaN	NaN	NaN	NaN	NaN	NaN	NaN	NaN	NaN	NaN	NaN	NaN	NaN	NaN	NaN	NaN	NaN	NaN	NaN	NaN	NaN	NaN	NaN	NaN	NaN	NaN	NaN	NaN	NaN	NaN	NaN	NaN	NaN
	18.3051	NaN	NaN	NaN	NaN	NaN	NaN	NaN	NaN	NaN	NaN	NaN	NaN	NaN	NaN	NaN	NaN	NaN	NaN	NaN	NaN	NaN	NaN	NaN	NaN	NaN	NaN	NaN	NaN	NaN	NaN	NaN	NaN	NaN	NaN	NaN	NaN	NaN	NaN	NaN	NaN	NaN	NaN	NaN	NaN	NaN	NaN	NaN	NaN
	19.8305	NaN	NaN	NaN	NaN	NaN	NaN	NaN	NaN	NaN	NaN	NaN	NaN	NaN	NaN	NaN	NaN	NaN	NaN	NaN	NaN	NaN	NaN	NaN	NaN	NaN	NaN	NaN	NaN	NaN	NaN	NaN	NaN	NaN	NaN	NaN	NaN	NaN	NaN	NaN	NaN	NaN	NaN	NaN	NaN	NaN	NaN	NaN	NaN
	21.3559	NaN	NaN	NaN	NaN	NaN	NaN	NaN	NaN	NaN	NaN	NaN	NaN	NaN	NaN	NaN	NaN	NaN	NaN	NaN	NaN	NaN	NaN	NaN	NaN	NaN	NaN	NaN	NaN	NaN	NaN	NaN	NaN	NaN	NaN	NaN	NaN	NaN	NaN	NaN	NaN	NaN	NaN	NaN	NaN	NaN	NaN	NaN	NaN
	22.8814	NaN	NaN	NaN	NaN	NaN	NaN	NaN	NaN	NaN	NaN	NaN	NaN	NaN	NaN	NaN	NaN	NaN	NaN	NaN	NaN	NaN	NaN	NaN	NaN	NaN	NaN	NaN	NaN	NaN	NaN	NaN	NaN	NaN	NaN	NaN	NaN	NaN	NaN	NaN	NaN	NaN	NaN	NaN	NaN	NaN	NaN	NaN	NaN
	24.4068	NaN	NaN	NaN	NaN	NaN	NaN	NaN	NaN	NaN	NaN	NaN	NaN	NaN	NaN	NaN	NaN	NaN	NaN	NaN	NaN	NaN	NaN	NaN	NaN	NaN	NaN	NaN	NaN	NaN	NaN	NaN	NaN	NaN	NaN	NaN	NaN	NaN	NaN	NaN	NaN	NaN	NaN	NaN	NaN	NaN	NaN	NaN	NaN
	25.9322	NaN	NaN	NaN	NaN	NaN	NaN	NaN	NaN	NaN	NaN	NaN	NaN	NaN	NaN	NaN	NaN	NaN	NaN	NaN	NaN	NaN	NaN	NaN	NaN	NaN	NaN	NaN	NaN	NaN	NaN	NaN	NaN	NaN	NaN	NaN	NaN	NaN	NaN	NaN	NaN	NaN	NaN	NaN	NaN	NaN	NaN	NaN	NaN
	27.4576	NaN	NaN	NaN	NaN	NaN	NaN	NaN	NaN	NaN	NaN	NaN	NaN	NaN	NaN	NaN	NaN	NaN	NaN	NaN	NaN	NaN	NaN	NaN	NaN	NaN	NaN	NaN	NaN	NaN	NaN	NaN	NaN	NaN	NaN	NaN	NaN	NaN	NaN	NaN	NaN	NaN	NaN	NaN	NaN	NaN	NaN	NaN	NaN
	28.9831	NaN	NaN	NaN	NaN	NaN	NaN	NaN	NaN	NaN	NaN	NaN	NaN	NaN	NaN	NaN	NaN	NaN	NaN	NaN	NaN	NaN	NaN	NaN	NaN	NaN	NaN	NaN	NaN	NaN	NaN	NaN	NaN	NaN	NaN	NaN	NaN	NaN	NaN	NaN	NaN	NaN	NaN	NaN	NaN	NaN	NaN	NaN	NaN
	30.5085	NaN	NaN	NaN	NaN	NaN	NaN	NaN	NaN	NaN	NaN	NaN	NaN	NaN	NaN	NaN	NaN	NaN	NaN	NaN	NaN	NaN	NaN	NaN	NaN	NaN	NaN	NaN	NaN	NaN	NaN	NaN	NaN	NaN	NaN	NaN	NaN	NaN	NaN	NaN	NaN	NaN	NaN	NaN	NaN	NaN	NaN	NaN	NaN
	32.0339	NaN	NaN	NaN	NaN	NaN	NaN	NaN	NaN	NaN	NaN	NaN	NaN	NaN	NaN	NaN	NaN	NaN	NaN	NaN	NaN	NaN	NaN	NaN	NaN	NaN	NaN	NaN	NaN	NaN	NaN	NaN	NaN	NaN	NaN	NaN	NaN	NaN	NaN	NaN	NaN	NaN	NaN	NaN	NaN	NaN	NaN	NaN	NaN
	33.5593	NaN	NaN	NaN	NaN	NaN	NaN	NaN	NaN	NaN	NaN	NaN	NaN	NaN	NaN	NaN	NaN	NaN	NaN	NaN	NaN	NaN	NaN	NaN	NaN	NaN	NaN	NaN	NaN	NaN	NaN	NaN	NaN	NaN	NaN	NaN	NaN	NaN	NaN	NaN	NaN	NaN	NaN	NaN	NaN	NaN	NaN	NaN	NaN
	35.0847	NaN	NaN	NaN	NaN	NaN	NaN	NaN	NaN	NaN	NaN	NaN	NaN	NaN	NaN	NaN	NaN	NaN	NaN	NaN	NaN	NaN	NaN	NaN	NaN	NaN	NaN	NaN	NaN	NaN	NaN	NaN	NaN	NaN	NaN	NaN	NaN	NaN	NaN	NaN	NaN	NaN	NaN	NaN	NaN	NaN	NaN	NaN	NaN
	36.6102	NaN	NaN	NaN	NaN	NaN	NaN	NaN	NaN	NaN	NaN	NaN	NaN	NaN	NaN	NaN	NaN	NaN	NaN	NaN	NaN	NaN	NaN	NaN	NaN	NaN	NaN	NaN	NaN	NaN	NaN	NaN	NaN	NaN	NaN	NaN	NaN	NaN	NaN	NaN	NaN	NaN	NaN	NaN	NaN	NaN	NaN	NaN	NaN
	38.1356	NaN	NaN	NaN	NaN	NaN	NaN	NaN	NaN	NaN	NaN	NaN	NaN	NaN	NaN	NaN	NaN	NaN	NaN	NaN	NaN	NaN	NaN	NaN	NaN	NaN	NaN	NaN	NaN	NaN	NaN	NaN	NaN	NaN	NaN	NaN	NaN	NaN	NaN	NaN	NaN	NaN	NaN	NaN	NaN	NaN	NaN	NaN	NaN
	39.661	NaN	NaN	NaN	NaN	NaN	NaN	NaN	NaN	NaN	NaN	NaN	NaN	NaN	NaN	NaN	NaN	NaN	NaN	NaN	NaN	NaN	NaN	NaN	NaN	NaN	NaN	NaN	NaN	NaN	NaN	NaN	NaN	NaN	NaN	NaN	NaN	NaN	NaN	NaN	NaN	NaN	NaN	NaN	NaN	NaN	NaN	NaN	NaN
	41.1864	NaN	NaN	NaN	NaN	NaN	NaN	NaN	NaN	NaN	NaN	NaN	NaN	NaN	NaN	NaN	NaN	NaN	NaN	NaN	NaN	NaN	NaN	NaN	NaN	NaN	NaN	NaN	NaN	NaN	NaN	NaN	NaN	NaN	NaN	NaN	NaN	NaN	NaN	NaN	NaN	NaN	NaN	NaN	NaN	NaN	NaN	NaN	NaN
	42.7119	NaN	NaN	NaN	NaN	NaN	NaN	NaN	NaN	NaN	NaN	NaN	NaN	NaN	NaN	NaN	NaN	NaN	NaN	NaN	NaN	NaN	NaN	NaN	NaN	NaN	NaN	NaN	NaN	NaN	NaN	NaN	NaN	NaN	NaN	NaN	NaN	NaN	NaN	NaN	NaN	NaN	NaN	NaN	NaN	NaN	NaN	NaN	NaN
	44.2373	NaN	NaN	NaN	NaN	NaN	NaN	NaN	NaN	NaN	NaN	NaN	NaN	NaN	NaN	NaN	NaN	NaN	NaN	NaN	NaN	NaN	NaN	NaN	NaN	NaN	NaN	NaN	NaN	NaN	NaN	NaN	NaN	NaN	NaN	NaN	NaN	NaN	NaN	NaN	NaN	NaN	NaN	NaN	NaN	NaN	NaN	NaN	NaN
	45.7627	NaN	NaN	NaN	NaN	NaN	NaN	NaN	NaN	NaN	NaN	NaN	NaN	NaN	NaN	NaN	NaN	NaN	NaN	NaN	NaN	NaN	NaN	NaN	NaN	NaN	NaN	NaN	NaN	NaN	NaN	NaN	NaN	NaN	NaN	NaN	NaN	NaN	NaN	NaN	NaN	NaN	NaN	NaN	NaN	NaN	NaN	NaN	NaN
	47.2881	NaN	NaN	NaN	NaN	NaN	NaN	NaN	NaN	NaN	NaN	NaN	NaN	NaN	NaN	NaN	NaN	NaN	NaN	NaN	NaN	NaN	NaN	NaN	NaN	NaN	NaN	NaN	NaN	NaN	NaN	NaN	NaN	NaN	NaN	NaN	NaN	NaN	NaN	NaN	NaN	NaN	NaN	NaN	NaN	NaN	NaN	NaN	NaN
	48.8136	NaN	NaN	NaN	NaN	NaN	NaN	NaN	NaN	NaN	NaN	NaN	NaN	NaN	NaN	NaN	NaN	NaN	NaN	NaN	NaN	NaN	NaN	NaN	NaN	NaN	NaN	NaN	NaN	NaN	NaN	NaN	NaN	NaN	NaN	NaN	NaN	NaN	NaN	NaN	NaN	NaN	NaN	NaN	NaN	NaN	NaN	NaN	NaN
	50.339	NaN	NaN	NaN	NaN	NaN	NaN	NaN	NaN	NaN	NaN	NaN	NaN	NaN	NaN	NaN	NaN	NaN	NaN	NaN	NaN	NaN	NaN	NaN	NaN	NaN	NaN	NaN	NaN	NaN	NaN	NaN	NaN	NaN	NaN	NaN	NaN	NaN	NaN	NaN	NaN	NaN	NaN	NaN	NaN	NaN	NaN	NaN	NaN
	51.8644	NaN	NaN	NaN	NaN	NaN	NaN	NaN	NaN	NaN	NaN	NaN	NaN	NaN	NaN	NaN	NaN	NaN	NaN	NaN	NaN	NaN	NaN	NaN	NaN	NaN	NaN	NaN	NaN	NaN	NaN	NaN	NaN	NaN	NaN	NaN	NaN	NaN	NaN	NaN	NaN	NaN	NaN	NaN	NaN	NaN	NaN	NaN	NaN
	53.3898	NaN	NaN	NaN	NaN	NaN	NaN	NaN	NaN	NaN	NaN	NaN	NaN	NaN	NaN	NaN	NaN	NaN	NaN	NaN	NaN	NaN	NaN	NaN	NaN	NaN	NaN	NaN	NaN	NaN	NaN	NaN	NaN	NaN	NaN	NaN	NaN	NaN	NaN	NaN	NaN	NaN	NaN	NaN	NaN	NaN	NaN	NaN	NaN
	54.9153	NaN	NaN	NaN	NaN	NaN	NaN	NaN	NaN	NaN	NaN	NaN	NaN	NaN	NaN	NaN	NaN	NaN	NaN	NaN	NaN	NaN	NaN	NaN	NaN	NaN	NaN	NaN	NaN	NaN	NaN	NaN	NaN	NaN	NaN	NaN	NaN	NaN	NaN	NaN	NaN	NaN	NaN	NaN	NaN	NaN	NaN	NaN	NaN
	56.4407	NaN	NaN	NaN	NaN	NaN	NaN	NaN	NaN	NaN	NaN	NaN	NaN	NaN	NaN	NaN	NaN	NaN	NaN	NaN	NaN	NaN	NaN	NaN	NaN	NaN	NaN	NaN	NaN	NaN	NaN	NaN	NaN	NaN	NaN	NaN	NaN	NaN	NaN	NaN	NaN	NaN	NaN	NaN	NaN	NaN	NaN	NaN	NaN
	57.9661	NaN	NaN	NaN	NaN	NaN	NaN	NaN	NaN	NaN	NaN	NaN	NaN	NaN	NaN	NaN	NaN	NaN	NaN	NaN	NaN	NaN	NaN	NaN	NaN	NaN	NaN	NaN	NaN	NaN	NaN	NaN	NaN	NaN	NaN	NaN	NaN	NaN	NaN	NaN	NaN	NaN	NaN	NaN	NaN	NaN	NaN	NaN	NaN
	59.4915	NaN	NaN	NaN	NaN	NaN	NaN	NaN	NaN	NaN	NaN	NaN	NaN	NaN	NaN	NaN	NaN	NaN	NaN	NaN	NaN	NaN	NaN	NaN	NaN	NaN	NaN	NaN	NaN	NaN	NaN	NaN	NaN	NaN	NaN	NaN	NaN	NaN	NaN	NaN	NaN	NaN	NaN	NaN	NaN	NaN	NaN	NaN	NaN
	61.0169	NaN	NaN	NaN	NaN	NaN	NaN	NaN	NaN	NaN	NaN	NaN	NaN	NaN	NaN	NaN	NaN	NaN	NaN	NaN	NaN	NaN	NaN	NaN	NaN	NaN	NaN	NaN	NaN	NaN	NaN	NaN	NaN	NaN	NaN	NaN	NaN	NaN	NaN	NaN	NaN	NaN	NaN	NaN	NaN	NaN	NaN	NaN	NaN
	62.5424	NaN	NaN	NaN	NaN	NaN	NaN	NaN	NaN	NaN	NaN	NaN	NaN	NaN	NaN	NaN	NaN	NaN	NaN	NaN	NaN	NaN	NaN	NaN	NaN	NaN	NaN	NaN	NaN	NaN	NaN	NaN	NaN	NaN	NaN	NaN	NaN	NaN	NaN	NaN	NaN	NaN	NaN	NaN	NaN	NaN	NaN	NaN	NaN
	64.0678	NaN	NaN	NaN	NaN	NaN	NaN	NaN	NaN	NaN	NaN	NaN	NaN	NaN	NaN	NaN	NaN	NaN	NaN	NaN	NaN	NaN	NaN	NaN	NaN	NaN	NaN	NaN	NaN	NaN	NaN	NaN	NaN	NaN	NaN	NaN	NaN	NaN	NaN	NaN	NaN	NaN	NaN	NaN	NaN	NaN	NaN	NaN	NaN
	65.5932	NaN	NaN	NaN	NaN	NaN	NaN	NaN	NaN	NaN	NaN	NaN	NaN	NaN	NaN	NaN	NaN	NaN	NaN	NaN	NaN	NaN	NaN	NaN	NaN	NaN	NaN	NaN	NaN	NaN	NaN	NaN	NaN	NaN	NaN	NaN	NaN	NaN	NaN	NaN	NaN	NaN	NaN	NaN	NaN	NaN	NaN	NaN	NaN
	67.1186	NaN	NaN	NaN	NaN	NaN	NaN	NaN	NaN	NaN	NaN	NaN	NaN	NaN	NaN	NaN	NaN	NaN	NaN	NaN	NaN	NaN	NaN	NaN	NaN	NaN	NaN	NaN	NaN	NaN	NaN	NaN	NaN	NaN	NaN	NaN	NaN	NaN	NaN	NaN	NaN	NaN	NaN	NaN	NaN	NaN	NaN	NaN	NaN
	68.6441	NaN	NaN	NaN	NaN	NaN	NaN	NaN	NaN	NaN	NaN	NaN	NaN	NaN	NaN	NaN	NaN	NaN	NaN	NaN	NaN	NaN	NaN	NaN	NaN	NaN	NaN	NaN	NaN	NaN	NaN	NaN	NaN	NaN	NaN	NaN	NaN	NaN	NaN	NaN	NaN	NaN	NaN	NaN	NaN	NaN	NaN	NaN	NaN
	70.1695	NaN	NaN	NaN	NaN	NaN	NaN	NaN	NaN	NaN	NaN	NaN	NaN	NaN	NaN	NaN	NaN	NaN	NaN	NaN	NaN	NaN	NaN	NaN	NaN	NaN	NaN	NaN	NaN	NaN	NaN	NaN	NaN	NaN	NaN	NaN	NaN	NaN	NaN	NaN	NaN	NaN	NaN	NaN	NaN	NaN	NaN	NaN	NaN
	71.6949	NaN	NaN	NaN	NaN	NaN	NaN	NaN	NaN	NaN	NaN	NaN	NaN	NaN	NaN	NaN	NaN	NaN	NaN	NaN	NaN	NaN	NaN	NaN	NaN	NaN	NaN	NaN	NaN	NaN	NaN	NaN	NaN	NaN	NaN	NaN	NaN	NaN	NaN	NaN	NaN	NaN	NaN	NaN	NaN	NaN	NaN	NaN	NaN
	73.2203	NaN	NaN	NaN	NaN	NaN	NaN	NaN	NaN	NaN	NaN	NaN	NaN	NaN	NaN	NaN	NaN	NaN	NaN	NaN	NaN	NaN	NaN	NaN	NaN	NaN	NaN	NaN	NaN	NaN	NaN	NaN	NaN	NaN	NaN	NaN	NaN	NaN	NaN	NaN	NaN	NaN	NaN	NaN	NaN	NaN	NaN	NaN	NaN
	74.7458	NaN	NaN	NaN	NaN	NaN	NaN	NaN	NaN	NaN	NaN	NaN	NaN	NaN	NaN	NaN	NaN	NaN	NaN	NaN	NaN	NaN	NaN	NaN	NaN	NaN	NaN	NaN	NaN	NaN	NaN	NaN	NaN	NaN	NaN	NaN	NaN	NaN	NaN	NaN	NaN	NaN	NaN	NaN	NaN	NaN	NaN	NaN	NaN
	76.2712	NaN	NaN	NaN	NaN	NaN	NaN	NaN	NaN	NaN	NaN	NaN	NaN	NaN	NaN	NaN	NaN	NaN	NaN	NaN	NaN	NaN	NaN	NaN	NaN	NaN	NaN	NaN	NaN	NaN	NaN	NaN	NaN	NaN	NaN	NaN	NaN	NaN	NaN	NaN	NaN	NaN	NaN	NaN	NaN	NaN	NaN	NaN	NaN
	77.7966	NaN	NaN	NaN	NaN	NaN	NaN	NaN	NaN	NaN	NaN	NaN	NaN	NaN	NaN	NaN	NaN	NaN	NaN	NaN	NaN	NaN	NaN	NaN	NaN	NaN	NaN	NaN	NaN	NaN	NaN	NaN	NaN	NaN	NaN	NaN	NaN	NaN	NaN	NaN	NaN	NaN	NaN	NaN	NaN	NaN	NaN	NaN	NaN
	79.322	NaN	NaN	NaN	NaN	NaN	NaN	NaN	NaN	NaN	NaN	NaN	NaN	NaN	NaN	NaN	NaN	NaN	NaN	NaN	NaN	NaN	NaN	NaN	NaN	NaN	NaN	NaN	NaN	NaN	NaN	NaN	NaN	NaN	NaN	NaN	NaN	NaN	NaN	NaN	NaN	NaN	NaN	NaN	NaN	NaN	NaN	NaN	NaN
	80.8475	NaN	NaN	NaN	NaN	NaN	NaN	NaN	NaN	NaN	NaN	NaN	NaN	NaN	NaN	NaN	NaN	NaN	NaN	NaN	NaN	NaN	NaN	NaN	NaN	NaN	NaN	NaN	NaN	NaN	NaN	NaN	NaN	NaN	NaN	NaN	NaN	NaN	NaN	NaN	NaN	NaN	NaN	NaN	NaN	NaN	NaN	NaN	NaN
	82.3729	NaN	NaN	NaN	NaN	NaN	NaN	NaN	NaN	NaN	NaN	NaN	NaN	NaN	NaN	NaN	NaN	NaN	NaN	NaN	NaN	NaN	NaN	NaN	NaN	NaN	NaN	NaN	NaN	NaN	NaN	NaN	NaN	NaN	NaN	NaN	NaN	NaN	NaN	NaN	NaN	NaN	NaN	NaN	NaN	NaN	NaN	NaN	NaN
	83.8983	NaN	NaN	NaN	NaN	NaN	NaN	NaN	NaN	NaN	NaN	NaN	NaN	NaN	NaN	NaN	NaN	NaN	NaN	NaN	NaN	NaN	NaN	NaN	NaN	NaN	NaN	NaN	NaN	NaN	NaN	NaN	NaN	NaN	NaN	NaN	NaN	NaN	NaN	NaN	NaN	NaN	NaN	NaN	NaN	NaN	NaN	NaN	NaN
	85.4237	NaN	NaN	NaN	NaN	NaN	NaN	NaN	NaN	NaN	NaN	NaN	NaN	NaN	NaN	NaN	NaN	NaN	NaN	NaN	NaN	NaN	NaN	NaN	NaN	NaN	NaN	NaN	NaN	NaN	NaN	NaN	NaN	NaN	NaN	NaN	NaN	NaN	NaN	NaN	NaN	NaN	NaN	NaN	NaN	NaN	NaN	NaN	NaN
	86.9492	NaN	NaN	NaN	NaN	NaN	NaN	NaN	NaN	NaN	NaN	NaN	NaN	NaN	NaN	NaN	NaN	NaN	NaN	NaN	NaN	NaN	NaN	NaN	NaN	NaN	NaN	NaN	NaN	NaN	NaN	NaN	NaN	NaN	NaN	NaN	NaN	NaN	NaN	NaN	NaN	NaN	NaN	NaN	NaN	NaN	NaN	NaN	NaN
	88.4746	NaN	NaN	NaN	NaN	NaN	NaN	NaN	NaN	NaN	NaN	NaN	NaN	NaN	NaN	NaN	NaN	NaN	NaN	NaN	NaN	NaN	NaN	NaN	NaN	NaN	NaN	NaN	NaN	NaN	NaN	NaN	NaN	NaN	NaN	NaN	NaN	NaN	NaN	NaN	NaN	NaN	NaN	NaN	NaN	NaN	NaN	NaN	NaN
	90	NaN	NaN	NaN	NaN	NaN	NaN	NaN	NaN	NaN	NaN	NaN	NaN	NaN	NaN	NaN	NaN	NaN	NaN	NaN	NaN	NaN	NaN	NaN	NaN	NaN	NaN	NaN	NaN	NaN	NaN	NaN	NaN	NaN	NaN	NaN	NaN	NaN	NaN	NaN	NaN	NaN	NaN	NaN	NaN	NaN	NaN	NaN	NaN
		Cell in green are DC yield difference between the refconfigurable and reference PV modules in kWh
[truncated: 192 more columns]

## Sheet: Supplementary Figure 2d
		Azimuth (degrees)
		0	1.50628	3.01255	4.51883	6.0251	7.53138	9.03766	10.5439	12.0502	13.5565	15.0628	16.569	18.0753	19.5816	21.0879	22.5941	24.1004	25.6067	27.113	28.6192	30.1255	31.6318	33.1381	34.6444	36.1506	37.6569	39.1632	40.6695	42.1757	43.682	45.1883	46.6946	48.2008	49.7071	51.2134	52.7197	54.2259	55.7322	57.2385	58.7448	60.251	61.7573	63.2636	64.7699	66.2762	67.7824	69.2887	70.795
Altitude (degrees)	0	NaN	NaN	NaN	NaN	NaN	NaN	NaN	NaN	NaN	NaN	NaN	NaN	NaN	NaN	NaN	NaN	NaN	NaN	NaN	NaN	NaN	NaN	NaN	NaN	NaN	NaN	NaN	NaN	NaN	NaN	NaN	NaN	NaN	NaN	NaN	NaN	NaN	NaN	NaN	NaN	-0.00372994	-0.016509	0.0066368	0.170209	0.557721	0.120089	0.0029199	0.141418
	1.52542	NaN	NaN	NaN	NaN	NaN	NaN	NaN	NaN	NaN	NaN	NaN	NaN	NaN	NaN	NaN	NaN	NaN	NaN	NaN	NaN	NaN	NaN	NaN	NaN	NaN	NaN	NaN	NaN	NaN	NaN	NaN	NaN	NaN	NaN	NaN	NaN	NaN	NaN	NaN	NaN	NaN	-0.000548961	-0.000861934	0.00203264	0.254399	0.695266	0.442993	-0.0225425
	3.05085	NaN	NaN	NaN	NaN	NaN	NaN	NaN	NaN	NaN	NaN	NaN	NaN	NaN	NaN	NaN	NaN	NaN	NaN	NaN	NaN	NaN	NaN	NaN	NaN	NaN	NaN	NaN	NaN	NaN	NaN	NaN	NaN	NaN	NaN	NaN	NaN	NaN	NaN	NaN	NaN	NaN	NaN	NaN	0.0301136	0.11082	0.43721	1.05943	1.12904
	4.57627	NaN	NaN	NaN	NaN	NaN	NaN	NaN	NaN	NaN	NaN	NaN	NaN	NaN	NaN	NaN	NaN	NaN	NaN	NaN	NaN	NaN	NaN	NaN	NaN	NaN	NaN	NaN	NaN	NaN	NaN	NaN	NaN	NaN	NaN	NaN	NaN	NaN	NaN	NaN	NaN	NaN	NaN	NaN	NaN	0.0770572	0.762506	0.343992	1.39455
	6.10169	NaN	NaN	NaN	NaN	NaN	NaN	NaN	NaN	NaN	NaN	NaN	NaN	NaN	NaN	NaN	NaN	NaN	NaN	NaN	NaN	NaN	NaN	NaN	NaN	NaN	NaN	NaN	NaN	NaN	NaN	NaN	NaN	NaN	NaN	NaN	NaN	NaN	NaN	NaN	NaN	NaN	NaN	NaN	NaN	NaN	NaN	0.705474	0.959515
	7.62712	NaN	NaN	NaN	NaN	NaN	NaN	NaN	NaN	NaN	NaN	NaN	NaN	NaN	NaN	NaN	NaN	NaN	NaN	NaN	NaN	NaN	NaN	NaN	NaN	NaN	NaN	NaN	NaN	NaN	NaN	NaN	NaN	NaN	NaN	NaN	NaN	NaN	NaN	NaN	NaN	NaN	NaN	NaN	NaN	NaN	NaN	NaN	0.498824
	9.15254	NaN	NaN	NaN	NaN	NaN	NaN	NaN	NaN	NaN	NaN	NaN	NaN	NaN	NaN	NaN	NaN	NaN	NaN	NaN	NaN	NaN	NaN	NaN	NaN	NaN	NaN	NaN	NaN	NaN	NaN	NaN	NaN	NaN	NaN	NaN	NaN	NaN	NaN	NaN	NaN	NaN	NaN	NaN	NaN	NaN	NaN	NaN	NaN
	10.678	NaN	NaN	NaN	NaN	NaN	NaN	NaN	NaN	NaN	NaN	NaN	NaN	NaN	NaN	NaN	NaN	NaN	NaN	NaN	NaN	NaN	NaN	NaN	NaN	NaN	NaN	NaN	NaN	NaN	NaN	NaN	NaN	NaN	NaN	NaN	NaN	NaN	NaN	NaN	NaN	NaN	NaN	NaN	NaN	NaN	NaN	NaN	NaN
	12.2034	NaN	NaN	NaN	NaN	NaN	NaN	NaN	NaN	NaN	NaN	NaN	NaN	NaN	NaN	NaN	NaN	NaN	NaN	NaN	NaN	NaN	NaN	NaN	NaN	NaN	NaN	NaN	NaN	NaN	NaN	NaN	NaN	NaN	NaN	NaN	NaN	NaN	NaN	NaN	NaN	NaN	NaN	NaN	NaN	NaN	NaN	NaN	NaN
	13.7288	NaN	NaN	NaN	NaN	NaN	NaN	NaN	NaN	NaN	NaN	NaN	NaN	NaN	NaN	NaN	NaN	NaN	NaN	NaN	NaN	NaN	NaN	NaN	NaN	NaN	NaN	NaN	NaN	NaN	NaN	NaN	NaN	NaN	NaN	NaN	NaN	NaN	NaN	NaN	NaN	NaN	NaN	NaN	NaN	NaN	NaN	NaN	NaN
	15.2542	NaN	NaN	NaN	NaN	NaN	NaN	NaN	NaN	NaN	NaN	NaN	NaN	NaN	NaN	NaN	NaN	NaN	NaN	NaN	NaN	NaN	NaN	NaN	NaN	NaN	NaN	NaN	NaN	NaN	NaN	NaN	NaN	NaN	NaN	NaN	NaN	NaN	NaN	NaN	NaN	NaN	NaN	NaN	NaN	NaN	NaN	NaN	NaN
	16.7797	NaN	NaN	NaN	NaN	NaN	NaN	NaN	NaN	NaN	NaN	NaN	NaN	NaN	NaN	NaN	NaN	NaN	NaN	NaN	NaN	NaN	NaN	NaN	NaN	NaN	NaN	NaN	NaN	NaN	NaN	NaN	NaN	NaN	NaN	NaN	NaN	NaN	NaN	NaN	NaN	NaN	NaN	NaN	NaN	NaN	NaN	NaN	NaN
	18.3051	NaN	NaN	NaN	NaN	NaN	NaN	NaN	NaN	NaN	NaN	NaN	NaN	NaN	NaN	NaN	NaN	NaN	NaN	NaN	NaN	NaN	NaN	NaN	NaN	NaN	NaN	NaN	NaN	NaN	NaN	NaN	NaN	NaN	NaN	NaN	NaN	NaN	NaN	NaN	NaN	NaN	NaN	NaN	NaN	NaN	NaN	NaN	NaN
	19.8305	NaN	NaN	NaN	NaN	NaN	NaN	NaN	NaN	NaN	NaN	NaN	NaN	NaN	NaN	NaN	NaN	NaN	NaN	NaN	NaN	NaN	NaN	NaN	NaN	NaN	NaN	NaN	NaN	NaN	NaN	NaN	NaN	NaN	NaN	NaN	NaN	NaN	NaN	NaN	NaN	NaN	NaN	NaN	NaN	NaN	NaN	NaN	NaN
	21.3559	NaN	NaN	NaN	NaN	NaN	NaN	NaN	NaN	NaN	NaN	NaN	NaN	NaN	NaN	NaN	NaN	NaN	NaN	NaN	NaN	NaN	NaN	NaN	NaN	NaN	NaN	NaN	NaN	NaN	NaN	NaN	NaN	NaN	NaN	NaN	NaN	NaN	NaN	NaN	NaN	NaN	NaN	NaN	NaN	NaN	NaN	NaN	NaN
	22.8814	NaN	NaN	NaN	NaN	NaN	NaN	NaN	NaN	NaN	NaN	NaN	NaN	NaN	NaN	NaN	NaN	NaN	NaN	NaN	NaN	NaN	NaN	NaN	NaN	NaN	NaN	NaN	NaN	NaN	NaN	NaN	NaN	NaN	NaN	NaN	NaN	NaN	NaN	NaN	NaN	NaN	NaN	NaN	NaN	NaN	NaN	NaN	NaN
	24.4068	NaN	NaN	NaN	NaN	NaN	NaN	NaN	NaN	NaN	NaN	NaN	NaN	NaN	NaN	NaN	NaN	NaN	NaN	NaN	NaN	NaN	NaN	NaN	NaN	NaN	NaN	NaN	NaN	NaN	NaN	NaN	NaN	NaN	NaN	NaN	NaN	NaN	NaN	NaN	NaN	NaN	NaN	NaN	NaN	NaN	NaN	NaN	NaN
	25.9322	NaN	NaN	NaN	NaN	NaN	NaN	NaN	NaN	NaN	NaN	NaN	NaN	NaN	NaN	NaN	NaN	NaN	NaN	NaN	NaN	NaN	NaN	NaN	NaN	NaN	NaN	NaN	NaN	NaN	NaN	NaN	NaN	NaN	NaN	NaN	NaN	NaN	NaN	NaN	NaN	NaN	NaN	NaN	NaN	NaN	NaN	NaN	NaN
	27.4576	NaN	NaN	NaN	NaN	NaN	NaN	NaN	NaN	NaN	NaN	NaN	NaN	NaN	NaN	NaN	NaN	NaN	NaN	NaN	NaN	NaN	NaN	NaN	NaN	NaN	NaN	NaN	NaN	NaN	NaN	NaN	NaN	NaN	NaN	NaN	NaN	NaN	NaN	NaN	NaN	NaN	NaN	NaN	NaN	NaN	NaN	NaN	NaN
	28.9831	NaN	NaN	NaN	NaN	NaN	NaN	NaN	NaN	NaN	NaN	NaN	NaN	NaN	NaN	NaN	NaN	NaN	NaN	NaN	NaN	NaN	NaN	NaN	NaN	NaN	NaN	NaN	NaN	NaN	NaN	NaN	NaN	NaN	NaN	NaN	NaN	NaN	NaN	NaN	NaN	NaN	NaN	NaN	NaN	NaN	NaN	NaN	NaN
	30.5085	NaN	NaN	NaN	NaN	NaN	NaN	NaN	NaN	NaN	NaN	NaN	NaN	NaN	NaN	NaN	NaN	NaN	NaN	NaN	NaN	NaN	NaN	NaN	NaN	NaN	NaN	NaN	NaN	NaN	NaN	NaN	NaN	NaN	NaN	NaN	NaN	NaN	NaN	NaN	NaN	NaN	NaN	NaN	NaN	NaN	NaN	NaN	NaN
	32.0339	NaN	NaN	NaN	NaN	NaN	NaN	NaN	NaN	NaN	NaN	NaN	NaN	NaN	NaN	NaN	NaN	NaN	NaN	NaN	NaN	NaN	NaN	NaN	NaN	NaN	NaN	NaN	NaN	NaN	NaN	NaN	NaN	NaN	NaN	NaN	NaN	NaN	NaN	NaN	NaN	NaN	NaN	NaN	NaN	NaN	NaN	NaN	NaN
	33.5593	NaN	NaN	NaN	NaN	NaN	NaN	NaN	NaN	NaN	NaN	NaN	NaN	NaN	NaN	NaN	NaN	NaN	NaN	NaN	NaN	NaN	NaN	NaN	NaN	NaN	NaN	NaN	NaN	NaN	NaN	NaN	NaN	NaN	NaN	NaN	NaN	NaN	NaN	NaN	NaN	NaN	NaN	NaN	NaN	NaN	NaN	NaN	NaN
	35.0847	NaN	NaN	NaN	NaN	NaN	NaN	NaN	NaN	NaN	NaN	NaN	NaN	NaN	NaN	NaN	NaN	NaN	NaN	NaN	NaN	NaN	NaN	NaN	NaN	NaN	NaN	NaN	NaN	NaN	NaN	NaN	NaN	NaN	NaN	NaN	NaN	NaN	NaN	NaN	NaN	NaN	NaN	NaN	NaN	NaN	NaN	NaN	NaN
	36.6102	NaN	NaN	NaN	NaN	NaN	NaN	NaN	NaN	NaN	NaN	NaN	NaN	NaN	NaN	NaN	NaN	NaN	NaN	NaN	NaN	NaN	NaN	NaN	NaN	NaN	NaN	NaN	NaN	NaN	NaN	NaN	NaN	NaN	NaN	NaN	NaN	NaN	NaN	NaN	NaN	NaN	NaN	NaN	NaN	NaN	NaN	NaN	NaN
	38.1356	NaN	NaN	NaN	NaN	NaN	NaN	NaN	NaN	NaN	NaN	NaN	NaN	NaN	NaN	NaN	NaN	NaN	NaN	NaN	NaN	NaN	NaN	NaN	NaN	NaN	NaN	NaN	NaN	NaN	NaN	NaN	NaN	NaN	NaN	NaN	NaN	NaN	NaN	NaN	NaN	NaN	NaN	NaN	NaN	NaN	NaN	NaN	NaN
	39.661	NaN	NaN	NaN	NaN	NaN	NaN	NaN	NaN	NaN	NaN	NaN	NaN	NaN	NaN	NaN	NaN	NaN	NaN	NaN	NaN	NaN	NaN	NaN	NaN	NaN	NaN	NaN	NaN	NaN	NaN	NaN	NaN	NaN	NaN	NaN	NaN	NaN	NaN	NaN	NaN	NaN	NaN	NaN	NaN	NaN	NaN	NaN	NaN
	41.1864	NaN	NaN	NaN	NaN	NaN	NaN	NaN	NaN	NaN	NaN	NaN	NaN	NaN	NaN	NaN	NaN	NaN	NaN	NaN	NaN	NaN	NaN	NaN	NaN	NaN	NaN	NaN	NaN	NaN	NaN	NaN	NaN	NaN	NaN	NaN	NaN	NaN	NaN	NaN	NaN	NaN	NaN	NaN	NaN	NaN	NaN	NaN	NaN
	42.7119	NaN	NaN	NaN	NaN	NaN	NaN	NaN	NaN	NaN	NaN	NaN	NaN	NaN	NaN	NaN	NaN	NaN	NaN	NaN	NaN	NaN	NaN	NaN	NaN	NaN	NaN	NaN	NaN	NaN	NaN	NaN	NaN	NaN	NaN	NaN	NaN	NaN	NaN	NaN	NaN	NaN	NaN	NaN	NaN	NaN	NaN	NaN	NaN
	44.2373	NaN	NaN	NaN	NaN	NaN	NaN	NaN	NaN	NaN	NaN	NaN	NaN	NaN	NaN	NaN	NaN	NaN	NaN	NaN	NaN	NaN	NaN	NaN	NaN	NaN	NaN	NaN	NaN	NaN	NaN	NaN	NaN	NaN	NaN	NaN	NaN	NaN	NaN	NaN	NaN	NaN	NaN	NaN	NaN	NaN	NaN	NaN	NaN
	45.7627	NaN	NaN	NaN	NaN	NaN	NaN	NaN	NaN	NaN	NaN	NaN	NaN	NaN	NaN	NaN	NaN	NaN	NaN	NaN	NaN	NaN	NaN	NaN	NaN	NaN	NaN	NaN	NaN	NaN	NaN	NaN	NaN	NaN	NaN	NaN	NaN	NaN	NaN	NaN	NaN	NaN	NaN	NaN	NaN	NaN	NaN	NaN	NaN
	47.2881	NaN	NaN	NaN	NaN	NaN	NaN	NaN	NaN	NaN	NaN	NaN	NaN	NaN	NaN	NaN	NaN	NaN	NaN	NaN	NaN	NaN	NaN	NaN	NaN	NaN	NaN	NaN	NaN	NaN	NaN	NaN	NaN	NaN	NaN	NaN	NaN	NaN	NaN	NaN	NaN	NaN	NaN	NaN	NaN	NaN	NaN	NaN	NaN
	48.8136	NaN	NaN	NaN	NaN	NaN	NaN	NaN	NaN	NaN	NaN	NaN	NaN	NaN	NaN	NaN	NaN	NaN	NaN	NaN	NaN	NaN	NaN	NaN	NaN	NaN	NaN	NaN	NaN	NaN	NaN	NaN	NaN	NaN	NaN	NaN	NaN	NaN	NaN	NaN	NaN	NaN	NaN	NaN	NaN	NaN	NaN	NaN	NaN
	50.339	NaN	NaN	NaN	NaN	NaN	NaN	NaN	NaN	NaN	NaN	NaN	NaN	NaN	NaN	NaN	NaN	NaN	NaN	NaN	NaN	NaN	NaN	NaN	NaN	NaN	NaN	NaN	NaN	NaN	NaN	NaN	NaN	NaN	NaN	NaN	NaN	NaN	NaN	NaN	NaN	NaN	NaN	NaN	NaN	NaN	NaN	NaN	NaN
	51.8644	NaN	NaN	NaN	NaN	NaN	NaN	NaN	NaN	NaN	NaN	NaN	NaN	NaN	NaN	NaN	NaN	NaN	NaN	NaN	NaN	NaN	NaN	NaN	NaN	NaN	NaN	NaN	NaN	NaN	NaN	NaN	NaN	NaN	NaN	NaN	NaN	NaN	NaN	NaN	NaN	NaN	NaN	NaN	NaN	NaN	NaN	NaN	NaN
	53.3898	NaN	NaN	NaN	NaN	NaN	NaN	NaN	NaN	NaN	NaN	NaN	NaN	NaN	NaN	NaN	NaN	NaN	NaN	NaN	NaN	NaN	NaN	NaN	NaN	NaN	NaN	NaN	NaN	NaN	NaN	NaN	NaN	NaN	NaN	NaN	NaN	NaN	NaN	NaN	NaN	NaN	NaN	NaN	NaN	NaN	NaN	NaN	NaN
	54.9153	NaN	NaN	NaN	NaN	NaN	NaN	NaN	NaN	NaN	NaN	NaN	NaN	NaN	NaN	NaN	NaN	NaN	NaN	NaN	NaN	NaN	NaN	NaN	NaN	NaN	NaN	NaN	NaN	NaN	NaN	NaN	NaN	NaN	NaN	NaN	NaN	NaN	NaN	NaN	NaN	NaN	NaN	NaN	NaN	NaN	NaN	NaN	NaN
	56.4407	NaN	NaN	NaN	NaN	NaN	NaN	NaN	NaN	NaN	NaN	NaN	NaN	NaN	NaN	NaN	NaN	NaN	NaN	NaN	NaN	NaN	NaN	NaN	NaN	NaN	NaN	NaN	NaN	NaN	NaN	NaN	NaN	NaN	NaN	NaN	NaN	NaN	NaN	NaN	NaN	NaN	NaN	NaN	NaN	NaN	NaN	NaN	NaN
	57.9661	NaN	NaN	NaN	NaN	NaN	NaN	NaN	NaN	NaN	NaN	NaN	NaN	NaN	NaN	NaN	NaN	NaN	NaN	NaN	NaN	NaN	NaN	NaN	NaN	NaN	NaN	NaN	NaN	NaN	NaN	NaN	NaN	NaN	NaN	NaN	NaN	NaN	NaN	NaN	NaN	NaN	NaN	NaN	NaN	NaN	NaN	NaN	NaN
	59.4915	NaN	NaN	NaN	NaN	NaN	NaN	NaN	NaN	NaN	NaN	NaN	NaN	NaN	NaN	NaN	NaN	NaN	NaN	NaN	NaN	NaN	NaN	NaN	NaN	NaN	NaN	NaN	NaN	NaN	NaN	NaN	NaN	NaN	NaN	NaN	NaN	NaN	NaN	NaN	NaN	NaN	NaN	NaN	NaN	NaN	NaN	NaN	NaN
	61.0169	NaN	NaN	NaN	NaN	NaN	NaN	NaN	NaN	NaN	NaN	NaN	NaN	NaN	NaN	NaN	NaN	NaN	NaN	NaN	NaN	NaN	NaN	NaN	NaN	NaN	NaN	NaN	NaN	NaN	NaN	NaN	NaN	NaN	NaN	NaN	NaN	NaN	NaN	NaN	NaN	NaN	NaN	NaN	NaN	NaN	NaN	NaN	NaN
	62.5424	NaN	NaN	NaN	NaN	NaN	NaN	NaN	NaN	NaN	NaN	NaN	NaN	NaN	NaN	NaN	NaN	NaN	NaN	NaN	NaN	NaN	NaN	NaN	NaN	NaN	NaN	NaN	NaN	NaN	NaN	NaN	NaN	NaN	NaN	NaN	NaN	NaN	NaN	NaN	NaN	NaN	NaN	NaN	NaN	NaN	NaN	NaN	NaN
	64.0678	NaN	NaN	NaN	NaN	NaN	NaN	NaN	NaN	NaN	NaN	NaN	NaN	NaN	NaN	NaN	NaN	NaN	NaN	NaN	NaN	NaN	NaN	NaN	NaN	NaN	NaN	NaN	NaN	NaN	NaN	NaN	NaN	NaN	NaN	NaN	NaN	NaN	NaN	NaN	NaN	NaN	NaN	NaN	NaN	NaN	NaN	NaN	NaN
	65.5932	NaN	NaN	NaN	NaN	NaN	NaN	NaN	NaN	NaN	NaN	NaN	NaN	NaN	NaN	NaN	NaN	NaN	NaN	NaN	NaN	NaN	NaN	NaN	NaN	NaN	NaN	NaN	NaN	NaN	NaN	NaN	NaN	NaN	NaN	NaN	NaN	NaN	NaN	NaN	NaN	NaN	NaN	NaN	NaN	NaN	NaN	NaN	NaN
	67.1186	NaN	NaN	NaN	NaN	NaN	NaN	NaN	NaN	NaN	NaN	NaN	NaN	NaN	NaN	NaN	NaN	NaN	NaN	NaN	NaN	NaN	NaN	NaN	NaN	NaN	NaN	NaN	NaN	NaN	NaN	NaN	NaN	NaN	NaN	NaN	NaN	NaN	NaN	NaN	NaN	NaN	NaN	NaN	NaN	NaN	NaN	NaN	NaN
	68.6441	NaN	NaN	NaN	NaN	NaN	NaN	NaN	NaN	NaN	NaN	NaN	NaN	NaN	NaN	NaN	NaN	NaN	NaN	NaN	NaN	NaN	NaN	NaN	NaN	NaN	NaN	NaN	NaN	NaN	NaN	NaN	NaN	NaN	NaN	NaN	NaN	NaN	NaN	NaN	NaN	NaN	NaN	NaN	NaN	NaN	NaN	NaN	NaN
	70.1695	NaN	NaN	NaN	NaN	NaN	NaN	NaN	NaN	NaN	NaN	NaN	NaN	NaN	NaN	NaN	NaN	NaN	NaN	NaN	NaN	NaN	NaN	NaN	NaN	NaN	NaN	NaN	NaN	NaN	NaN	NaN	NaN	NaN	NaN	NaN	NaN	NaN	NaN	NaN	NaN	NaN	NaN	NaN	NaN	NaN	NaN	NaN	NaN
	71.6949	NaN	NaN	NaN	NaN	NaN	NaN	NaN	NaN	NaN	NaN	NaN	NaN	NaN	NaN	NaN	NaN	NaN	NaN	NaN	NaN	NaN	NaN	NaN	NaN	NaN	NaN	NaN	NaN	NaN	NaN	NaN	NaN	NaN	NaN	NaN	NaN	NaN	NaN	NaN	NaN	NaN	NaN	NaN	NaN	NaN	NaN	NaN	NaN
	73.2203	NaN	NaN	NaN	NaN	NaN	NaN	NaN	NaN	NaN	NaN	NaN	NaN	NaN	NaN	NaN	NaN	NaN	NaN	NaN	NaN	NaN	NaN	NaN	NaN	NaN	NaN	NaN	NaN	NaN	NaN	NaN	NaN	NaN	NaN	NaN	NaN	NaN	NaN	NaN	NaN	NaN	NaN	NaN	NaN	NaN	NaN	NaN	NaN
	74.7458	NaN	NaN	NaN	NaN	NaN	NaN	NaN	NaN	NaN	NaN	NaN	NaN	NaN	NaN	NaN	NaN	NaN	NaN	NaN	NaN	NaN	NaN	NaN	NaN	NaN	NaN	NaN	NaN	NaN	NaN	NaN	NaN	NaN	NaN	NaN	NaN	NaN	NaN	NaN	NaN	NaN	NaN	NaN	NaN	NaN	NaN	NaN	NaN
	76.2712	NaN	NaN	NaN	NaN	NaN	NaN	NaN	NaN	NaN	NaN	NaN	NaN	NaN	NaN	NaN	NaN	NaN	NaN	NaN	NaN	NaN	NaN	NaN	NaN	NaN	NaN	NaN	NaN	NaN	NaN	NaN	NaN	NaN	NaN	NaN	NaN	NaN	NaN	NaN	NaN	NaN	NaN	NaN	NaN	NaN	NaN	NaN	NaN
	77.7966	NaN	NaN	NaN	NaN	NaN	NaN	NaN	NaN	NaN	NaN	NaN	NaN	NaN	NaN	NaN	NaN	NaN	NaN	NaN	NaN	NaN	NaN	NaN	NaN	NaN	NaN	NaN	NaN	NaN	NaN	NaN	NaN	NaN	NaN	NaN	NaN	NaN	NaN	NaN	NaN	NaN	NaN	NaN	NaN	NaN	NaN	NaN	NaN
	79.322	NaN	NaN	NaN	NaN	NaN	NaN	NaN	NaN	NaN	NaN	NaN	NaN	NaN	NaN	NaN	NaN	NaN	NaN	NaN	NaN	NaN	NaN	NaN	NaN	NaN	NaN	NaN	NaN	NaN	NaN	NaN	NaN	NaN	NaN	NaN	NaN	NaN	NaN	NaN	NaN	NaN	NaN	NaN	NaN	NaN	NaN	NaN	NaN
	80.8475	NaN	NaN	NaN	NaN	NaN	NaN	NaN	NaN	NaN	NaN	NaN	NaN	NaN	NaN	NaN	NaN	NaN	NaN	NaN	NaN	NaN	NaN	NaN	NaN	NaN	NaN	NaN	NaN	NaN	NaN	NaN	NaN	NaN	NaN	NaN	NaN	NaN	NaN	NaN	NaN	NaN	NaN	NaN	NaN	NaN	NaN	NaN	NaN
	82.3729	NaN	NaN	NaN	NaN	NaN	NaN	NaN	NaN	NaN	NaN	NaN	NaN	NaN	NaN	NaN	NaN	NaN	NaN	NaN	NaN	NaN	NaN	NaN	NaN	NaN	NaN	NaN	NaN	NaN	NaN	NaN	NaN	NaN	NaN	NaN	NaN	NaN	NaN	NaN	NaN	NaN	NaN	NaN	NaN	NaN	NaN	NaN	NaN
	83.8983	NaN	NaN	NaN	NaN	NaN	NaN	NaN	NaN	NaN	NaN	NaN	NaN	NaN	NaN	NaN	NaN	NaN	NaN	NaN	NaN	NaN	NaN	NaN	NaN	NaN	NaN	NaN	NaN	NaN	NaN	NaN	NaN	NaN	NaN	NaN	NaN	NaN	NaN	NaN	NaN	NaN	NaN	NaN	NaN	NaN	NaN	NaN	NaN
	85.4237	NaN	NaN	NaN	NaN	NaN	NaN	NaN	NaN	NaN	NaN	NaN	NaN	NaN	NaN	NaN	NaN	NaN	NaN	NaN	NaN	NaN	NaN	NaN	NaN	NaN	NaN	NaN	NaN	NaN	NaN	NaN	NaN	NaN	NaN	NaN	NaN	NaN	NaN	NaN	NaN	NaN	NaN	NaN	NaN	NaN	NaN	NaN	NaN
	86.9492	NaN	NaN	NaN	NaN	NaN	NaN	NaN	NaN	NaN	NaN	NaN	NaN	NaN	NaN	NaN	NaN	NaN	NaN	NaN	NaN	NaN	NaN	NaN	NaN	NaN	NaN	NaN	NaN	NaN	NaN	NaN	NaN	NaN	NaN	NaN	NaN	NaN	NaN	NaN	NaN	NaN	NaN	NaN	NaN	NaN	NaN	NaN	NaN
	88.4746	NaN	NaN	NaN	NaN	NaN	NaN	NaN	NaN	NaN	NaN	NaN	NaN	NaN	NaN	NaN	NaN	NaN	NaN	NaN	NaN	NaN	NaN	NaN	NaN	NaN	NaN	NaN	NaN	NaN	NaN	NaN	NaN	NaN	NaN	NaN	NaN	NaN	NaN	NaN	NaN	NaN	NaN	NaN	NaN	NaN	NaN	NaN	NaN
	90	NaN	NaN	NaN	NaN	NaN	NaN	NaN	NaN	NaN	NaN	NaN	NaN	NaN	NaN	NaN	NaN	NaN	NaN	NaN	NaN	NaN	NaN	NaN	NaN	NaN	NaN	NaN	NaN	NaN	NaN	NaN	NaN	NaN	NaN	NaN	NaN	NaN	NaN	NaN	NaN	NaN	NaN	NaN	NaN	NaN	NaN	NaN	NaN
		Cell in green are DC yield difference between the refconfigurable and reference PV modules in kWh
[truncated: 192 more columns]
